# Supplementary material for: Evaluation of China’s low-carbon city pilot policy: Evidence from 210 prefecture-level cities
Source: PLoS One. 2021 Oct 7;16(10):e0258405. doi: 10.1371/journal.pone.0258405 (PMC8496775; doi:10.1371/journal.pone.0258405)
Supplement: S1 Data — (XLS) [file pone.0258405.s001.xls]

## Sheet: Sheet1
province	pilot	city	year	post	pilot*post	is	fdi	pop	lnpop	if	lnif	rd	lnrd	pergdp	lnpergdp	cp	lncp	lnlci
1	1	1	2008	0	0	0.35058	0.0402726	1299.85	7.17	7.72	2.04381	0.0106968	-4.53781	57771.8	10.9643	11.8916	2.47584	7.57456
2	1	2	2008	0	0	1.29023	0.010773	966.48	6.87366	12.96	2.56187	0.00144174	-6.5419	26510.5	10.1853	20.4642	3.01868	4.46591
2	0	3	2008	0	0	1.90743	0.0163075	729.41	6.59224	8.56	2.1471	0.00109621	-6.8159	44045.8	10.693	8.77844	2.1723	3.85015
2	1	4	2008	0	0	0.841253	0.0344528	285.85	5.65547	16.76	2.819	0.000626613	-7.37518	25188.8	10.1342	9.93911	2.29648	3.66356
2	0	5	2008	0	0	1.65396	0.00885147	928.08	6.83312	14.25	2.65676	0.000896871	-7.0166	20761.7	9.94086	39.2876	3.67091	3.13549
2	0	6	2008	0	0	2.06067	0.0137076	706.36	6.56013	18.69	2.92799	0.000638825	-7.35588	13121	9.48197	16.1913	2.78448	2.89037
2	0	7	2008	0	0	1.33906	0.0234683	1141.73	7.0403	12.87	2.5549	0.000571894	-7.46656	13307.1	9.49605	24.2248	3.18737	4.51086
2	0	8	2008	0	0	1.11232	0.00613458	459.67	6.13051	12.23	2.50389	0.000902313	-7.01055	15704.9	9.66173	10.2976	2.33191	1.94591
2	0	9	2008	0	0	2.42328	0.00541471	369.38	5.91183	9.49	2.25024	0.00121157	-6.71584	19292.4	9.86747	15.7198	2.75492	2.30259
2	0	10	2008	0	0	1.33828	0.00650212	710.1	6.56541	15.71	2.7543	0.000530486	-7.54172	22607.7	10.026	66.6708	4.19977	3.21888
2	0	11	2008	0	0	1.82357	0.0278968	408.28	6.01195	9.43	2.2439	0.00141437	-6.56107	23608.6	10.0694	36.6859	3.60239	3.04452
2	0	12	2008	0	0	1.4522	0.00607491	432.51	6.06961	19.34	2.96218	0.000772151	-7.16633	13604.9	9.51819	29.7485	3.39278	3.29584
3	1	13	2008	0	0	0.848304	0.0511283	1391.04	7.23781	6.62	1.8901	0.00878032	-4.73524	67024.7	11.1128	10.0208	2.30466	7.30653
4	0	14	2008	0	0	0.95119	0.0436397	624.46	6.43689	16.27	2.78932	0.00251062	-5.98722	55736	10.9284	5.381	1.68287	6.18826
4	0	15	2008	0	0	1.40684	0.0497607	464.2	6.14032	21.98	3.09013	0.00183532	-6.30054	87497.7	11.3794	18.2029	2.90158	5.43808
4	0	16	2008	0	0	1.4435	0.0201538	946.86	6.85315	10.06	2.30857	0.00132996	-6.62261	19584.8	9.88251	22.6085	3.11833	4.17439
4	0	17	2008	0	0	1.55134	0.0643354	358.74	5.8826	11.54	2.44582	0.00249729	-5.99255	56373.1	10.9397	10.8867	2.38755	4.99043
4	1	18	2008	0	0	1.70545	0.0842851	629.75	6.44532	23.49	3.15657	0.00339767	-5.68466	97949.6	11.4922	25.7195	3.24725	5.44674
4	0	19	2008	0	0	1.62607	0.0812645	763.72	6.6382	13.4	2.59525	0.0020244	-6.20248	30077.9	10.3115	32.867	3.49247	4.72739
4	0	20	2008	0	0	1.30413	0.0865966	488.25	6.19083	18.78	2.93279	0.00295907	-5.82288	14168.7	9.55879	25.3815	3.23402	3.2581
4	1	21	2008	0	0	1.414	0.0344779	536.91	6.28583	5.28	1.66393	0.00249009	-5.99544	15677.4	9.65997	13.9741	2.6372	3.49651
4	0	22	2008	0	0	1.41628	0.0408902	811.71	6.69914	7.27	1.98376	0.00146576	-6.52538	18125.6	9.80508	51.1318	3.93441	4.52179
4	0	23	2008	0	0	1.60868	0.0759287	459.79	6.13077	10.81	2.38047	0.00194421	-6.2429	31382.2	10.354	24.2075	3.18666	4.33073
4	1	24	2008	0	0	1.64172	0.0592718	268.77	5.59386	15.52	2.74213	0.00175715	-6.34406	48021.1	10.7794	16.5718	2.80771	4.21951
4	0	25	2008	0	0	1.6971	0.0522922	500.89	6.21639	14.87	2.69935	0.0019362	-6.24703	25520.6	10.1472	39.0229	3.66415	4.00733
4	0	26	2008	0	0	1.41285	0.0100276	534.58	6.28148	7.32	1.99061	0.00211263	-6.15982	11264	9.32937	29.3138	3.37806	2.94444
5	1	27	2008	0	0	1.37289	0.0444644	568.09	6.34228	9.12	2.21047	0.00391277	-5.54351	64158.6	11.0691	16.7613	2.81907	5.82008
5	1	28	2008	0	0	1.21298	0.0074986	771.99	6.64897	11.17	2.41323	0.00193764	-6.24629	28923	10.2724	22.5013	3.11357	4.95583
5	0	29	2008	0	0	1.73808	0.0520223	338.07	5.82325	10.47	2.34851	0.00287765	-5.85078	39531.6	10.5849	26.866	3.29086	4.58497
5	0	30	2008	0	0	1.65465	0.0538256	258.5	5.5549	15.3	2.72785	0.00272057	-5.90691	36745.2	10.5118	18.5987	2.92309	4.41884
5	0	31	2008	0	0	1.71024	0.0262536	437.06	6.08007	17.16	2.84258	0.00278572	-5.88325	46662.7	10.7507	44.9628	3.80584	4.62497
5	0	32	2008	0	0	1.31015	0.0211923	461.41	6.13429	14.53	2.67622	0.0032327	-5.73444	33490.4	10.419	52.2976	3.95695	4.74493
5	0	33	2008	0	0	1.58565	0.00696007	248.85	5.51685	8.51	2.14124	0.00298991	-5.81251	21413.4	9.97177	11.0793	2.40508	3.17805
5	0	34	2008	0	0	1.05505	0.0224609	96.77	4.57234	6.81	1.91839	0.00362366	-5.62027	46455.5	10.7463	18.3894	2.91178	2.3979
5	0	35	2008	0	0	1.30636	0.00844254	574.06	6.35273	13.79	2.62394	0.00206939	-6.1805	31506.9	10.358	28.9389	3.36519	4.7185
5	0	36	2008	0	0	1.20168	0.0111275	255.43	5.54295	10.27	2.32923	0.00382439	-5.56636	20213.6	9.91411	40.6292	3.70449	2.63906
6	0	37	2008	0	0	1.12281	0.0304511	635.95	6.45512	10.64	2.36462	0.00126274	-6.67447	30811.2	10.3356	19.8958	2.99051	4.85203
6	0	38	2008	0	0	1.81509	0.0154976	316.64	5.75777	3.22	1.16938	0.00101383	-6.89402	19720.4	9.88941	18.3594	2.91014	2.07944
6	0	39	2008	0	0	1.52342	0.00687301	270.15	5.59898	11.28	2.42303	0.00125262	-6.68252	23287.8	10.0557	17.1139	2.83989	1.79176
6	0	40	2008	0	0	1.6395	0.0436403	677.73	6.51875	10.24	2.3263	0.00125517	-6.68048	31934	10.3714	43.2355	3.76666	4.07754
6	0	41	2008	0	0	1.30222	0.034691	468.5	6.14954	12.34	2.51285	0.00127443	-6.66526	19315.3	9.86865	21.1085	3.04967	1.94591
6	1	42	2008	0	0	1.0718	0.00727495	308.13	5.73052	3.99	1.38379	0.00128733	-6.65519	17734.2	9.78325	17.3981	2.85636	2.07944
6	0	43	2008	0	0	1.65856	0.0138583	291.3	5.67435	7.48	2.01223	0.00147656	-6.51804	22304.3	10.0125	19.3583	2.96312	2.56495
6	0	44	2008	0	0	1.01585	0.00488115	335.03	5.81422	5.41	1.68825	0.000771369	-7.16734	16362.1	9.70272	74.4565	4.31022	2.30259
7	0	45	2008	0	0	0.88024	0.0198974	603.99	6.40356	16.87	2.82554	0.00149339	-6.5067	41910.2	10.6433	16.3948	2.79697	5.92426
7	1	46	2008	0	0	1.15231	0.0413769	761.56	6.63537	20.26	3.00865	0.00225762	-6.09344	48283.2	10.7848	24.5207	3.19952	5.47227
7	0	47	2008	0	0	2.04355	0.0142456	420.62	6.04173	8.56	2.1471	0.00148106	-6.51499	47247.5	10.7632	8.63445	2.15576	5.02388
7	0	48	2008	0	0	2.20936	0.0112181	383.24	5.94866	5.85	1.76644	0.00076645	-7.17374	27477.5	10.2211	20.3703	3.01408	3.52636
7	0	49	2008	0	0	3.81696	0.00607716	183.97	5.21477	20.63	3.02675	0.000760345	-7.18174	94171.4	11.4529	20.5286	3.02182	4.41884
7	0	50	2008	0	0	1.95851	0.0213935	651.69	6.47957	12.54	2.52892	0.0011958	-6.72894	44923.9	10.7127	38.8819	3.66053	4.40672
7	0	51	2008	0	0	1.92706	0.0135164	862.48	6.75981	15.02	2.70938	0.00178316	-6.32937	25761.7	10.1566	25.2724	3.22971	4.66344
7	0	52	2008	0	0	1.73576	0.0126907	822.75	6.71265	15.37	2.73242	0.00170369	-6.37496	24492.2	10.1061	28.2111	3.33971	4.65396
7	0	53	2008	0	0	1.63647	0.00770235	554.72	6.31846	5.64	1.72988	0.00176971	-6.33694	25475.7	10.1455	41.6713	3.72981	4.52179
7	0	54	2008	0	0	1.94528	0.020525	252.23	5.53034	26.67	3.28354	0.00203949	-6.19506	58220.9	10.972	47.559	3.86197	3.29584
7	0	55	2008	0	0	1.5507	0.0460584	284.54	5.65087	11.31	2.42569	0.000577774	-7.45633	25939.5	10.1635	10.2566	2.32792	2.70805
7	0	56	2008	0	0	2.60031	0.0220944	125.96	4.83596	10.82	2.3814	0.00203361	-6.19794	32855.2	10.3999	5.27404	1.6628	0
7	0	57	2008	0	0	1.38995	0.0107514	1034.47	6.94164	15.13	2.71668	0.00100613	-6.90165	18285.1	9.81384	18.0444	2.89284	3.93183
7	0	58	2008	0	0	1.74969	0.00813784	564.19	6.33539	17.83	2.88088	0.000640941	-7.35257	23470.2	10.0635	35.6226	3.57298	3.52636
7	0	59	2008	0	0	2.26189	0.00657768	584.91	6.37146	16.02	2.77384	0.00114667	-6.77089	20674.6	9.93666	41.4088	3.72349	3.49651
7	0	60	2008	0	0	2.09128	0.0168822	375.68	5.92874	15.25	2.72458	0.000970222	-6.93799	30806.6	10.3355	25.6258	3.2436	3.29584
7	0	61	2008	0	0	1.96652	0.00913235	919.94	6.82431	19.06	2.94759	0.00170944	-6.37159	9211.73	9.12823	29.3777	3.38024	3.17805
8	1	62	2008	0	0	0.37951	0.0877593	155.82	5.0487	7.8	2.05412	0.00136536	-6.59634	22383.1	10.0161	11.2998	2.42479	2.89037
8	1	63	2008	0	0	0.783696	0.0741682	54.58	3.99967	5.55	1.7138	0.00418174	-5.47703	28022	10.2407	10.5563	2.35673	0.693147
9	0	64	2008	0	0	1.0497	0.0147598	360.23	5.88674	8.28	2.11384	0.00280352	-5.87688	38843.3	10.5673	6.64964	1.89456	4.72739
9	0	65	2008	0	0	1.26785	0.0112182	312	5.743	8.07	2.08815	0.00133947	-6.61548	16474.8	9.70959	8.37482	2.12523	3.04452
9	0	66	2008	0	0	1.512	0.0109122	129.34	4.86244	6.73	1.90658	0.00175244	-6.34675	21625.1	9.98161	4.30852	1.46059	2.30259
9	0	67	2008	0	0	1.9978	0.0399287	327.4	5.79118	6.1	1.80829	0.00144136	-6.54217	19084.3	9.85662	15.2673	2.72572	2.56495
9	1	68	2008	0	0	1.97052	0.0401501	221.59	5.40083	7.7	2.04122	0.00170885	-6.37194	21704.9	9.98529	34.4386	3.53918	2.30259
9	0	69	2008	0	0	1.96006	0.010026	155.17	5.04452	6.93	1.93586	0.00123286	-6.69842	25167.7	10.1333	9.43861	2.24481	0.693147
9	0	70	2008	0	0	1.67903	0.00854856	317.9	5.76174	10.03	2.30558	0.00133302	-6.62031	16699.4	9.72313	30.9271	3.43163	2.56495
9	0	71	2008	0	0	1.50057	0.0254091	499.4	6.21341	4.02	1.39128	0.00093442	-6.97558	11286	9.33132	19.9814	2.9948	2.63906
9	0	72	2008	0	0	1.37372	0.00084792	303.26	5.71459	3.17	1.15373	0.00218764	-6.12493	9258.48	9.1333	42.4513	3.74836	1.94591
9	0	73	2008	0	0	2.21008	0.0119947	431.92	6.06824	5.73	1.74572	0.000981936	-6.92598	16527	9.71275	22.3256	3.10573	2.48491
9	0	74	2008	0	0	2.8358	0.0161262	376.63	5.93126	9	2.19722	0.000908133	-7.00412	16088.9	9.68589	104.658	4.65069	1.79176
10	0	75	2008	0	0	1.27103	0.0551824	752.53	6.62344	12.1	2.49321	0.000936961	-6.97287	31341	10.3527	21.6274	3.07396	5.05625
10	1	76	2008	0	0	1.27617	0.0171574	438.29	6.08288	6.89	1.93007	0.000972775	-6.93536	27512.4	10.2224	11.9872	2.48384	3.52636
10	0	77	2008	0	0	1.06326	0.00636244	337.56	5.82174	5.16	1.64094	0.000564247	-7.48002	16259.4	9.69643	56.6696	4.03724	3.04452
10	0	78	2008	0	0	1.58051	0.0257382	123.33	4.81486	10.08	2.31055	0.000927778	-6.98272	20154.9	9.9112	18.7402	2.93067	1.38629
10	0	79	2008	0	0	1.46117	0.0134764	227.7	5.42803	5.1	1.62924	0.00238484	-6.03862	18059.6	9.80143	19.5343	2.97217	2.19722
10	0	80	2008	0	0	1.74992	0.0217037	129.68	4.86507	5.65	1.73166	0.00101049	-6.89732	21227.3	9.96304	22.2771	3.10356	2.07944
10	0	81	2008	0	0	2.18414	0.00783598	285.09	5.6528	8.57	2.14827	0.000254612	-8.27577	26110	10.1701	43.5373	3.77362	0
10	0	82	2008	0	0	1.01109	0.00633303	202.9	5.31271	4.64	1.53471	0.0013181	-6.63156	13132	9.48281	70.5377	4.25615	1.09861
11	0	83	2008	0	0	0.769562	0.0138847	989.86	6.89756	5.95	1.78339	0.00252742	-5.98056	26592.1	10.1884	20.4602	3.01848	5.64897
11	0	84	2008	0	0	0.822959	0.00686603	569.2	6.34423	6	1.79176	0.00128356	-6.65812	11248.4	9.32798	13.9148	2.63295	3.43399
11	0	85	2008	0	0	0.791799	0.00500191	190.84	5.25144	3.62	1.28647	0.000694881	-7.27177	15161.3	9.6265	11.438	2.43694	2.3979
11	0	86	2008	0	0	1.34725	0.00381678	109.41	4.6951	4.53	1.51072	0.000870098	-7.04691	15478.5	9.6472	11.8268	2.47037	1.09861
11	0	87	2008	0	0	1.68036	0.00339829	150.46	5.0137	6.19	1.82294	0.000838681	-7.08368	15843.3	9.6705	10.9464	2.39301	2.07944
11	0	88	2008	0	0	7.21017	0.00365901	277.23	5.62485	19.82	2.98669	0.000536216	-7.53097	73927.6	11.2108	12.6862	2.54052	4.07754
11	0	89	2008	0	0	0.993505	0.00580791	127.63	4.84914	9.19	2.21812	0.00168816	-6.38412	12858.8	9.46179	9.61472	2.2633	1.60944
11	0	90	2008	0	0	0.437434	0.00819121	251.64	5.528	4.34	1.46787	0.000853199	-7.06652	14547.2	9.58515	23.4038	3.1529	3.71357
11	0	91	2008	0	0	1.83975	0.000731019	90.22	4.50225	7.33	1.99198	0.000686039	-7.28458	19088.9	9.85686	11.0811	2.40524	0.693147
11	0	92	2008	0	0	0.73378	0.0150282	269.9	5.59805	10.98	2.39608	0.00145449	-6.5331	16483	9.71009	12.7285	2.54385	2.63906
11	0	93	2008	0	0	0.407539	0.0141724	173.9	5.15848	9.44	2.24496	0.00144926	-6.5367	10815.8	9.28876	14.9619	2.70551	0.693147
11	0	94	2008	0	0	0.577485	0.00397383	577.2	6.35819	11.82	2.46979	0.000826151	-7.09873	8613.2	9.06105	93.9527	4.54279	2.89037
12	0	95	2008	0	0	1.15208	0.0500621	486.73	6.18771	17.76	2.87695	0.00288845	-5.84704	31605.9	10.3611	20.1165	3.00154	4.68213
12	0	96	2008	0	0	1.77586	0.0529448	230.79	5.44151	15.1	2.71469	0.00436686	-5.43371	29789.2	10.3019	14.9954	2.70774	3.04452
12	0	97	2008	0	0	0.995477	0.0331287	358.31	5.8814	11.79	2.46725	0.0041167	-5.4927	12495	9.43308	17.9953	2.89011	2.89037
12	0	98	2008	0	0	2.02251	0.0159519	240.88	5.4843	6.1	1.80829	0.00144967	-6.53642	18156.7	9.8068	9.46541	2.24764	2.63906
12	0	99	2008	0	0	2.41164	0.045481	128.1	4.85281	13	2.56495	0.001832	-6.30235	45668.2	10.7292	6.11663	1.81101	2.99573
12	0	100	2008	0	0	1.98607	0.017782	215.78	5.37426	7.57	2.02419	0.000922685	-6.98822	15608.6	9.65558	11.6049	2.45143	2.3979
12	0	101	2008	0	0	2.21485	0.0428755	73.89	4.30258	10.8	2.37955	0.00180628	-6.31649	40421.6	10.6071	7.51422	2.0168	2.07944
12	0	102	2008	0	0	1.10177	0.0173037	613.89	6.41982	10.03	2.30558	0.00140368	-6.56866	11544.5	9.35396	23.8396	3.17135	1.94591
12	0	103	2008	0	0	0.842083	0.0360428	148.35	4.99957	9.87	2.2895	0.0029976	-5.80994	15460.1	9.64602	31.7911	3.45919	1.94591
12	0	104	2008	0	0	1.28247	0.0152159	447.37	6.10339	9.52	2.25339	0.00129895	-6.6462	10656.3	9.2739	26.2056	3.26597	2.07944
12	0	105	2008	0	0	0.926985	0.0106858	987.79	6.89547	4.92	1.59331	0.000672677	-7.30424	5934.92	8.68861	27.312	3.30733	2.48491
12	0	106	2008	0	0	0.897262	0.0097932	626.06	6.43945	3.98	1.38128	0.000887297	-7.02733	8232.81	9.01588	28.4544	3.3483	1.94591
12	0	107	2008	0	0	1.036	0.0143156	701.64	6.55342	1.8	0.587787	0.000741834	-7.20639	6849.68	8.83196	54.9859	4.00708	1.09861
12	0	108	2008	0	0	0.753666	0.0147039	588.77	6.37804	4.63	1.53256	0.000311959	-8.07264	7257.56	8.8898	56.7936	4.03942	2.19722
12	1	109	2008	0	0	1.05232	0.0382919	158.93	5.06846	8.01	2.08069	0.00136642	-6.59556	12967	9.47016	13.1386	2.57555	0
12	0	110	2008	0	0	1.10463	0.0217156	276.75	5.62311	3.61	1.28371	0.00199363	-6.2178	14622.4	9.59031	41.2382	3.71936	1.60944
13	1	111	2008	0	0	1.82056	0.0189063	158.23	5.06405	13.08	2.57108	0.00100753	-6.90025	18923.9	9.84818	16.2022	2.78515	1.94591
13	0	112	2008	0	0	2.17378	0.0232682	185.77	5.22451	4.29	1.45629	0.000853377	-7.06631	19250.2	9.86528	11.6605	2.4562	2.56495
13	0	113	2008	0	0	1.66112	0.0432697	484.67	6.18347	14.11	2.64688	0.000815731	-7.11143	13551.8	9.51427	19.2858	2.95937	2.30259
13	0	114	2008	0	0	2.29878	0.0778109	123.2	4.81381	6.57	1.88251	0.000919165	-6.99205	32657.2	10.3938	9.54386	2.2559	1.79176
13	0	115	2008	0	0	2.49353	0.0275615	116.11	4.75454	10.74	2.37398	0.00124892	-6.68548	21285.1	9.96576	49.6739	3.90548	2.83321
13	1	116	2008	0	0	1.18736	0.0690476	888.95	6.79004	8.3	2.11626	0.000884472	-7.03052	9180.57	9.12484	27.0891	3.29913	1.79176
13	0	117	2008	0	0	1.53979	0.0413305	485.25	6.18466	5.66	1.73342	0.00115246	-6.76585	9689.28	9.17877	57.3071	4.04842	1.60944
13	0	118	2008	0	0	1.97869	0.0331569	543.97	6.29889	3.27	1.18479	0.00115382	-6.76468	10390.5	9.24864	75.6748	4.32645	1.38629
13	0	119	2008	0	0	1.60845	0.0242635	387.74	5.96034	12.52	2.52733	0.00139915	-6.57189	10296.1	9.23952	35.4058	3.56688	1.79176
13	0	120	2008	0	0	1.41637	0.0332356	716.35	6.57417	9.43	2.2439	0.00131713	-6.6323	8907.42	9.09464	53.4872	3.97944	2.19722
14	0	121	2008	0	0	1.32788	0.0323854	719.61	6.57871	10.56	2.35707	0.0015015	-6.50129	37228.2	10.5248	9.89662	2.29219	5.34233
14	0	122	2008	0	0	1.3992	0.0065595	518.48	6.2509	8.89	2.18493	0.00125041	-6.68428	13485.8	9.50939	25.0614	3.22133	2.70805
14	0	123	2008	0	0	2.02319	0.0325526	686.5	6.53161	9.05	2.20276	0.00160192	-6.43655	27574.7	10.2247	9.20057	2.21927	4.11087
14	0	124	2008	0	0	2.57888	0.00813546	523.94	6.26138	8.32	2.11866	0.0012437	-6.68966	20163.2	9.91161	18.6633	2.92656	3.17805
14	0	125	2008	0	0	2.6356	0.00682273	567.37	6.34101	7.88	2.06433	0.0018166	-6.31079	18262.1	9.81259	9.58478	2.26018	3.13549
14	0	126	2008	0	0	3.02436	0.021459	157.74	5.06095	9.28	2.22786	0.00137578	-6.58874	22062.3	10.0016	11.5697	2.44839	2.63906
14	0	127	2008	0	0	1.75199	0.0167247	589.57	6.37939	9.44	2.24496	0.0016691	-6.39547	15780.9	9.66656	16.9679	2.83132	3.80666
14	0	128	2008	0	0	2.66973	0.00377623	361.25	5.88957	12.31	2.51041	0.0014405	-6.54276	27824	10.2337	6.34788	1.84812	3.4012
14	0	129	2008	0	0	3.38301	0.00123839	396.24	5.98202	6	1.79176	0.00117575	-6.74584	17234.6	9.75468	19.4884	2.96982	3.3322
14	0	130	2008	0	0	3.01608	0.00767064	478.95	6.1716	12.67	2.53924	0.000983852	-6.92404	22645.3	10.0277	55.6886	4.01977	3.3673
14	0	131	2008	0	0	3.96462	0.0302952	272.87	5.609	5.13	1.63511	0.00081979	-7.10646	20382.2	9.92242	25.1661	3.2255	1.38629
14	0	132	2008	0	0	2.71122	0.0248531	227.69	5.42799	6.42	1.85942	0.00164136	-6.41223	27053.2	10.2056	19.6847	2.97984	2.63906
14	0	133	2008	0	0	1.96359	0.00493796	1147.61	7.04544	5.48	1.70111	0.0017482	-6.34917	15001.8	9.61593	26.1911	3.26542	3.52636
14	0	134	2008	0	0	1.59593	0.00536882	901.11	6.80363	4.14	1.4207	0.000978966	-6.92901	11083.4	9.3132	13.1458	2.5761	2.99573
14	0	135	2008	0	0	1.25303	0.00628255	845.21	6.73959	4.99	1.60744	0.000904256	-7.0084	11929.4	9.38676	38.5653	3.65235	2.3979
14	0	136	2008	0	0	1.58819	0.00746433	1188.08	7.08009	11.01	2.3988	0.000986054	-6.9218	9078.83	9.1137	98.2433	4.58745	2.56495
14	0	137	2008	0	0	1.41304	0.00618329	865.18	6.76294	12.37	2.51527	0.00133534	-6.61857	9725.02	9.18246	40.4399	3.69982	2.48491
15	0	138	2008	0	0	1.24268	0.0416783	645.14	6.46947	13.93	2.63404	0.00318196	-5.75026	41947.8	10.6442	36.8876	3.60787	5.35659
15	0	139	2008	0	0	1.64322	0.0229091	383.04	5.94814	10.73	2.37304	0.0019539	-6.23793	22514.2	10.0219	15.067	2.71251	4.43082
15	0	140	2008	0	0	1.43848	0.0303352	293.99	5.68355	11.81	2.46895	0.00220608	-6.11654	21698.4	9.985	7.09386	1.95923	3.68888
15	0	141	2008	0	0	1.17164	0.0237933	731.14	6.5946	11.62	2.45273	0.000674842	-7.30103	13618.7	9.5192	18.6212	2.9243	2.77259
15	0	142	2008	0	0	0.79671	0.00922475	754.09	6.62551	10.52	2.35328	0.000786544	-7.14786	7637.03	8.94076	60.5963	4.10423	2.19722
15	0	143	2008	0	0	1.66324	0.00829466	551.51	6.31266	10.59	2.35991	0.00115841	-6.7607	19624.2	9.88452	19.0618	2.94769	2.48491
15	0	144	2008	0	0	1.36768	0.0140292	614.16	6.42026	5.83	1.76302	0.000556446	-7.49394	17599.5	9.77562	79.8762	4.38048	3.2581
15	0	145	2008	0	0	0.390874	0.00870887	164.56	5.10328	5.43	1.69194	0.00129418	-6.64988	11308.9	9.33334	33.3308	3.50648	1.79176
15	0	146	2008	0	0	0.872452	0.0108671	467.66	6.14774	3.91	1.36354	0.00177145	-6.33596	11203.5	9.32398	36.4568	3.59613	2.63906
15	0	147	2008	0	0	1.40201	0.0369061	471	6.15486	5.23	1.65441	0.00195732	-6.23618	15277.7	9.63415	24.8875	3.21437	3.95124
15	0	148	2008	0	0	0.727316	0.0356099	580.16	6.3633	5.14	1.63705	0.000969823	-6.9384	10587.5	9.26743	31.7068	3.45653	2.3979
15	0	149	2008	0	0	0.882917	0.00563151	508.94	6.23233	7.63	2.03209	0.00070526	-7.25694	10036.7	9.214	24.2572	3.18871	2.07944
15	0	150	2008	0	0	1.60446	0.00829621	423.79	6.04924	10.68	2.36837	0.00023448	-8.35814	12382.2	9.42402	18.9766	2.94321	3.04452
16	0	151	2008	0	0	0.678953	0.0373242	224.3	5.41298	12.55	2.52972	0.00112567	-6.78938	45468.4	10.7248	33.1949	3.5024	3.21888
16	0	152	2008	0	0	1.426	0.0321605	217.76	5.38339	14.12	2.64759	0.00118721	-6.73615	64165	11.0692	9.75935	2.27823	2.94444
16	0	153	2008	0	0	2.02479	0.00188307	48.27	3.87681	10.5	2.35138	0.00137859	-6.58669	45862.5	10.7334	1.96114	0.673527	1.09861
16	0	154	2008	0	0	1.60612	0.00297597	456.49	6.12357	5.46	1.69745	0.000754526	-7.18942	15803.8	9.66801	26.2766	3.26868	2.3979
16	0	155	2008	0	0	1.60252	0.00486744	316.92	5.75865	7.32	1.99061	0.00140344	-6.56883	23283.2	10.0555	13.5337	2.60519	1.94591
16	0	156	2008	0	0	1.51723	0.0364941	149.69	5.00857	60.29	4.09917	0.001025	-6.88306	93609.5	11.4469	229.256	5.43484	1.38629
16	1	157	2008	0	0	0.892673	0.00631981	272.48	5.60757	10.41	2.34277	0.00204375	-6.19297	21460.1	9.97395	67.9627	4.21896	1.09861
16	0	158	2008	0	0	1.96617	0.00739655	185	5.22036	8.32	2.11866	0.000985287	-6.92258	23132	10.049	40.9721	3.71289	1.38629
16	0	159	2008	0	0	1.50139	0.0104555	287.11	5.65987	12.49	2.52493	0.00152984	-6.48259	18659.9	9.83413	49.9551	3.91112	0
17	0	160	2008	0	0	0.69425	0.0119108	691.69	6.53914	9.43	2.2439	0.00185532	-6.2897	17545.4	9.77255	16.5752	2.80791	3.95124
17	0	161	2008	0	0	2.00232	0.00767749	364.9	5.89962	12.61	2.53449	0.00154234	-6.47446	19414.3	9.87377	12.8432	2.55282	3.17805
17	1	162	2008	0	0	1.28014	0.0134022	508.32	6.23111	7.59	2.02683	0.00141287	-6.56213	15980.8	9.67914	40.1743	3.69323	3.63759
17	0	163	2008	0	0	1.82391	0.025951	313.2	5.74684	5.45	1.69562	0.000574072	-7.46276	12021.1	9.39442	36.632	3.60092	0.693147
17	0	164	2008	0	0	1.25717	0.0196795	157.71	5.06076	10.45	2.3466	0.000812416	-7.1155	18417	9.82103	29.2497	3.37587	2.56495
17	0	165	2008	0	0	1.50649	0.0166769	84.76	4.43982	5.93	1.78002	0.000311997	-8.07252	23258.5	10.0544	17.2802	2.84956	0
17	0	166	2008	0	0	1.26443	0.0332255	364.51	5.89855	2.38	0.8671	0.000344441	-7.97359	10760.8	9.28366	41.0111	3.71384	0.693147
17	0	167	2008	0	0	1.14914	0.0232144	501.86	6.21832	3.33	1.20297	0.000281286	-8.17614	8603.12	9.05988	13.3423	2.59094	0.693147
17	0	168	2008	0	0	1.03218	0.00259388	641.73	6.46417	6.83	1.92132	0.000629955	-7.36986	8494.04	9.04712	29.7553	3.39301	3.09104
17	0	169	2008	0	0	1.96837	0.00738332	392.37	5.97221	6.83	1.92132	0.000940571	-6.96902	9199.82	9.12694	10.3635	2.33829	1.09861
17	0	170	2008	0	0	2.03803	0.00148331	221.79	5.40173	2.47	0.904218	0.000647059	-7.34307	11093.5	9.31411	10.2511	2.32738	1.09861
17	0	171	2008	0	0	1.38014	0.000202314	404.57	6.00282	4.65	1.53687	0.00143528	-6.54639	8860.68	9.08938	26.5477	3.27894	1.60944
17	0	172	2008	0	0	1.46151	0.00677674	252.74	5.53236	1.84	0.609766	0.000576986	-7.45769	10910.2	9.29745	12.771	2.54717	0
17	0	173	2008	0	0	1.05136	0.0279561	240	5.48064	5.28	1.66393	0.00125113	-6.68371	11206.2	9.32423	65.2003	4.17746	0.693147
18	0	174	2008	0	0	1.00129	0.0399725	1124.96	7.0255	10.54	2.35518	0.00218001	-6.12842	28281.4	10.25	21.2556	3.05662	5.96101
18	0	175	2008	0	0	1.58088	0.00215549	325.58	5.78561	3.88	1.35584	0.00124391	-6.68949	15901	9.67414	10.2197	2.32431	2.48491
18	0	176	2008	0	0	3.30866	0.0268148	111.18	4.71115	7.68	2.03862	0.00134257	-6.61317	34168.7	10.4391	3.56787	1.27197	2.19722
18	0	177	2008	0	0	1.59045	0.00212688	493.38	6.20128	4.68	1.5433	0.00065123	-7.33665	10844.2	9.29138	12.5839	2.53242	2.07944
18	0	178	2008	0	0	2.10492	0.0138654	387.37	5.95938	7.08	1.95727	0.00199873	-6.21524	17492.2	9.76951	19.6401	2.97757	2.56495
18	0	179	2008	0	0	1.30812	0.0105322	540.71	6.29288	7.77	2.05027	0.00231254	-6.06941	13759.9	9.52951	24.3236	3.19145	3.3673
18	1	180	2008	0	0	0.964947	0.00101994	310.37	5.73777	3.5	1.25276	0.00156449	-6.4602	7836.85	8.96659	8.1524	2.09831	2.70805
18	0	181	2008	0	0	1.75571	0.00268359	384.94	5.95309	3.67	1.30019	0.000736843	-7.21314	9582.03	9.16765	33.1189	3.5001	1.79176
18	0	182	2008	0	0	2.0403	0.00497827	425.05	6.05221	2.1	0.741937	0.000571395	-7.46743	11282.3	9.33099	46.4762	3.83894	1.94591
18	0	183	2008	0	0	2.37298	0.00916803	353.5	5.86788	5.69	1.73871	0.00104606	-6.86272	15341	9.63828	12.1632	2.49842	3.2581
18	0	184	2008	0	0	1.46759	0.00365054	740.4	6.60719	4.44	1.49065	0.000975335	-6.93273	8879.01	9.09145	24.1691	3.18508	2.77259
18	0	185	2008	0	0	2.06999	0.026139	346.58	5.84811	4.85	1.57898	0.000865499	-7.0522	12572	9.43922	8.96918	2.19379	3.3673
18	0	186	2008	0	0	2.16464	0.00190225	530.81	6.2744	3.89	1.35841	0.00127442	-6.66526	13280.5	9.49405	19.4291	2.96677	2.3979
18	0	187	2008	0	0	1.16724	0.000180101	466.45	6.14515	1.54	0.431782	0.000462827	-7.67816	9956	9.20593	51.3843	3.93933	1.79176
18	0	188	2008	0	0	1.41792	0.00178231	655.97	6.48612	3.65	1.29473	0.00089257	-7.02141	9697.53	9.17963	37.5799	3.62647	1.79176
18	0	189	2008	0	0	1.77979	0.010208	154.54	5.04045	5.74	1.74746	0.00215079	-6.14192	12879	9.46335	26.1876	3.26529	1.09861
18	0	190	2008	0	0	0.693605	0.000165698	398.57	5.98788	1.86	0.620576	0.00135571	-6.60343	6238.31	8.73847	43.0114	3.76146	1.38629
18	0	191	2008	0	0	1.79072	0.00121043	497.15	6.20889	2.34	0.850151	0.00116867	-6.75189	10144.8	9.22472	48.0464	3.87217	2.70805
19	0	192	2008	0	0	2.04841	0.00994052	312.97	5.74611	8.55	2.14593	0.00112084	-6.79368	11864.3	9.38129	15.7246	2.75522	1.09861
19	1	193	2008	0	0	1.39051	0.00512838	744.02	6.61207	12.22	2.50307	0.00136535	-6.59634	8771.77	9.07929	18.9533	2.94198	2.99573
19	0	194	2008	0	0	0.950599	0.00215418	270.3	5.59953	3.38	1.21788	0.00198034	-6.22449	6065.08	8.7103	68.2461	4.22312	1.38629
20	0	195	2008	0	0	0.948408	0.00322766	322.28	5.77542	11.32	2.42657	0.00205747	-6.18628	23490.4	10.0643	5.44285	1.6943	4.36945
20	0	196	2008	0	0	4.9003	0	18.59	2.92262	16.51	2.80397	0.000548214	-7.50884	63625.1	11.0608	2.5466	0.934759	0
20	1	197	2008	0	0	5.77477	0	47.29	3.8563	18.03	2.89204	0.000386265	-7.85899	37791.9	10.5399	4.53601	1.51205	2.19722
20	0	198	2008	0	0	1.80769	0	178.06	5.18212	10.53	2.35423	0.00115235	-6.76595	12790.1	9.45643	3.55972	1.26968	0.693147
20	0	199	2008	0	0	0.827044	0.00080618	357.21	5.87832	4.72	1.55181	0.00223772	-6.1023	6073.33	8.71166	12.1027	2.49343	1.60944
20	0	200	2008	0	0	0.923946	0.000247911	197.6	5.28624	3.63	1.28923	0.000699638	-7.26495	10101.7	9.22046	15.7232	2.75513	1.09861
20	0	201	2008	0	0	1.16957	0	129.56	4.86414	4.49	1.50185	0.00185157	-6.29172	12176.9	9.4073	11.0744	2.40464	1.60944
20	0	202	2008	0	0	1.26721	0	228.23	5.43035	8.1	2.09186	0.00207412	-6.17822	7316.22	8.89785	26.4751	3.27621	1.38629
20	0	203	2008	0	0	1.462	0.00651618	95.8	4.56226	10.63	2.36368	0.00142087	-6.55649	22693.9	10.0298	38.2636	3.6445	1.94591
20	0	204	2008	0	0	2.53453	9.78187e-05	258.23	5.55385	6.37	1.8516	0.00174206	-6.35269	9048.58	9.11036	114.231	4.73822	0
20	0	205	2008	0	0	0.558946	0	297.81	5.69646	2.34	0.850151	0.00376467	-5.58209	3301.56	8.10215	25.2825	3.23011	0
20	0	206	2008	0	0	0.595894	0	277.44	5.6256	0.79	-0.235722	0.00233057	-6.06164	4029.33	8.30136	114.879	4.74388	0
21	0	207	2008	0	0	1.29502	0.0110101	217.79	5.38353	7.05	1.95303	0.0033324	-5.70406	17868	9.79077	1.81494	0.596052	2.83321
22	0	208	2008	0	0	1.07541	0.00525225	152.27	5.02566	14.52	2.67553	0.00122891	-6.70163	28813.9	10.2686	7.53185	2.01914	2.99573
22	0	209	2008	0	0	3.17125	0.000103238	74.04	4.30461	20.24	3.00766	0.000691654	-7.27642	29424.4	10.2896	2.85965	1.0507	1.60944
23	1	210	2008	0	0	0.737531	0.00680659	236.05	5.46404	8.19	2.10291	0.00131925	-6.63069	34228.2	10.4408	2.67572	0.984218	3.93183
1	1	1	2009	0	0	0.311135	0.0344048	1245.83	7.12756	7.81	2.0554	0.0103931	-4.56661	59298.1	10.9903	11.084	2.4055	7.9219
2	1	2	2009	0	0	1.23487	0.0123702	977.41	6.88491	15.71	2.7543	0.00129052	-6.65271	25610.7	10.1508	18.2444	2.90386	4.96284
2	0	3	2009	0	0	1.76098	0.0142032	733.9	6.59837	8.88	2.1838	0.00101167	-6.89616	43076.4	10.6707	6.88697	1.92963	4.47734
2	1	4	2009	0	0	0.798269	0.0388128	287.24	5.66032	17.23	2.84665	0.000744026	-7.20343	22818	10.0353	8.66228	2.15898	2.94444
2	0	5	2009	0	0	1.59155	0.0112657	942.77	6.84882	16.36	2.79484	0.000999613	-6.90814	19172.6	9.86124	29.1168	3.37132	4.38203
2	0	6	2009	0	0	1.98524	0.0132081	718.63	6.57735	19.75	2.98315	0.000910166	-7.00188	12771.7	9.45498	14.6062	2.68145	2.94444
2	0	7	2009	0	0	1.46894	0.0167726	1155.28	7.0521	13.33	2.59002	0.000520115	-7.56146	13273.3	9.49351	20.2944	3.01035	4.38203
2	0	8	2009	0	0	0.972791	0.00687333	462.31	6.13624	13.08	2.57108	0.00385711	-5.55784	15948.2	9.6771	10.0869	2.31124	2.3979
2	0	9	2009	0	0	1.54152	0.00601847	371.91	5.91865	9.26	2.2257	0.00125231	-6.68276	18683.6	9.8354	12.413	2.51874	2.07944
2	0	10	2009	0	0	1.21358	0.00625141	717.5	6.57577	16.57	2.80759	0.000561284	-7.48528	21647.2	9.98263	50.3227	3.91846	3.7612
2	0	11	2009	0	0	1.54751	0.0275204	413.33	6.02425	9.74	2.27624	0.00179681	-6.32174	23486.3	10.0642	28.9575	3.36583	3.61092
2	0	12	2009	0	0	1.67381	0.00721224	436.27	6.07826	20.26	3.00865	0.000844955	-7.07623	12786.8	9.45617	24.6235	3.2037	3.3322
3	1	13	2009	0	0	0.672001	0.0478435	1400.7	7.24473	6.97	1.94162	0.0143098	-4.24681	66483.5	11.1047	9.42255	2.24311	7.59438
4	0	14	2009	0	0	0.889495	0.0386257	629.77	6.44535	17.06	2.83674	0.00326015	-5.72598	56775.6	10.9469	4.88206	1.58557	6.43935
4	0	15	2009	0	0	1.37579	0.0438331	465.65	6.14343	22.59	3.11751	0.00294317	-5.82827	90367	11.4116	17.6916	2.87309	6.1203
4	0	16	2009	0	0	1.40145	0.0199432	957.61	6.86444	10.5	2.35138	0.00154939	-6.46989	21126.2	9.95827	19.8469	2.98805	4.46591
4	0	17	2009	0	0	1.4321	0.0699923	359.82	5.8856	12.39	2.51689	0.00230038	-6.07468	59033.8	10.9859	10.1234	2.31485	5.70044
4	1	18	2009	0	0	1.49074	0.072602	633.29	6.45093	23.92	3.17471	0.00371709	-5.59481	103161	11.544	25.5091	3.23903	6.06379
4	0	19	2009	0	0	1.56269	0.0476707	762.66	6.63681	6.86	1.92571	0.00248357	-5.99806	31682.5	10.3635	23.3294	3.14971	4.99043
4	0	20	2009	0	0	1.24102	0.0754805	490.64	6.19571	17.88	2.88368	0.00275796	-5.89326	16184.7	9.69182	25.102	3.22295	3.4012
4	1	21	2009	0	0	1.32283	0.0374011	534.16	6.2807	6.01	1.79342	0.00258596	-5.95766	17629.8	9.77735	13.7717	2.62262	4.29046
4	0	22	2009	0	0	1.39358	0.0371931	812.37	6.69996	7.72	2.04381	0.00233605	-6.0593	19869.6	9.89694	48.9984	3.89179	4.54329
4	0	23	2009	0	0	1.55657	0.0833687	458.8	6.12861	11.97	2.4824	0.00220347	-6.11772	34019.1	10.4347	22.3574	3.10716	4.82028
4	1	24	2009	0	0	1.55949	0.058862	269.88	5.59798	16.58	2.8082	0.00221748	-6.11138	52254.9	10.8639	16.0621	2.77646	4.68213
4	0	25	2009	0	0	1.61444	0.0434417	503.98	6.22254	16.01	2.77321	0.0022322	-6.10477	27915.2	10.2369	35.0816	3.55768	4.20469
4	0	26	2009	0	0	1.34632	0.00922225	540.6	6.29268	7.6	2.02815	0.00289979	-5.84312	12945.9	9.46853	26.4852	3.27659	2.99573
5	1	27	2009	0	0	1.32427	0.0347981	571.02	6.34742	10.33	2.33505	0.00391929	-5.54184	51106.9	10.8417	15.0091	2.70866	6.30079
5	1	28	2009	0	0	1.1602	0.00633761	779.11	6.65815	12.05	2.48906	0.00225244	-6.09574	27428.7	10.2193	19.3926	2.96489	5.18739
5	0	29	2009	0	0	1.59384	0.0475314	339.6	5.82777	10.86	2.38509	0.00307644	-5.78398	37789.8	10.5398	23.5027	3.15712	4.7362
5	0	30	2009	0	0	1.49687	0.0502765	259.17	5.55748	16.58	2.8082	0.00294874	-5.82638	32711.9	10.3955	16.1329	2.78086	4.60517
5	0	31	2009	0	0	1.52896	0.0233233	437.74	6.08163	17.49	2.86163	0.00328108	-5.71958	45716.7	10.7302	41.9531	3.73655	5.07517
5	0	32	2009	0	0	1.20376	0.0153977	463.68	6.13919	14.64	2.68376	0.00350173	-5.6545	28864.6	10.2704	45.4974	3.81766	5.11199
5	0	33	2009	0	0	1.40064	0.00695583	249.86	5.5209	8.94	2.19054	0.00347937	-5.6609	21148.9	9.95934	10.1862	2.32104	3.82864
5	0	34	2009	0	0	1.0098	0.013522	96.77	4.57234	6.96	1.94018	0.00393415	-5.53806	46554.2	10.7484	15.3475	2.73096	2.70805
5	0	35	2009	0	0	1.24376	0.00629585	578.47	6.36039	14.81	2.6953	0.00225019	-6.09674	29870.4	10.3046	23.8517	3.17186	5.01728
5	0	36	2009	0	0	1.15136	0.0036408	257.39	5.55059	10.35	2.33699	0.00385803	-5.5576	19962.1	9.90159	34.8213	3.55023	3.21888
6	0	37	2009	0	0	0.883904	0.0270788	637.92	6.45821	11.27	2.42214	0.00127179	-6.66733	31996.5	10.3734	19.032	2.94612	5.20401
6	0	38	2009	0	0	1.56401	0.0398171	319.61	5.7671	3.66	1.29746	0.00133378	-6.61974	20419.2	9.92423	16.2732	2.78952	1.38629
6	0	39	2009	0	0	1.26622	0.00636796	271.06	5.60234	11.64	2.45445	0.00158789	-6.44535	25561.8	10.1489	19.0618	2.94769	2.07944
6	0	40	2009	0	0	1.51503	0.0382776	680.85	6.52334	10.88	2.38693	0.00120544	-6.72091	33016.6	10.4048	37.0646	3.61266	4.80402
6	0	41	2009	0	0	1.18338	0.0319036	471.77	6.15649	13.74	2.62031	0.0012567	-6.67927	20721.3	9.93892	20.2832	3.00979	3.04452
6	1	42	2009	0	0	1.04917	0.00677657	310.1	5.73689	4.79	1.56653	0.00139724	-6.57326	18073.4	9.8022	16.8696	2.82551	2.56495
6	0	43	2009	0	0	1.39922	0.0126081	293.35	5.68137	7.84	2.05924	0.0016663	-6.39715	25019	10.1274	21.2085	3.0544	2.77259
6	0	44	2009	0	0	0.96906	0.00632803	335.95	5.81696	6.36	1.85003	0.000989902	-6.9179	16980.1	9.7398	68.5092	4.22697	2.07944
7	0	45	2009	0	0	0.849559	0.0199877	603.27	6.40236	18.55	2.92047	0.00157026	-6.45652	42400.5	10.6549	15.4151	2.73535	6.10256
7	1	46	2009	0	0	1.09824	0.0262322	762.92	6.63715	20.92	3.04071	0.00210614	-6.1629	48187.1	10.7828	22.1254	3.09673	5.65599
7	0	47	2009	0	0	1.86935	0.0108275	421.41	6.04361	8.73	2.16677	0.0015139	-6.49307	45643.5	10.7286	7.81709	2.05631	5.03695
7	0	48	2009	0	0	2.1403	0.0123513	386.79	5.95788	7	1.94591	0.00102948	-6.8787	27521.3	10.2227	19.22	2.95595	3.68888
7	0	49	2009	0	0	3.29265	0.00547616	184.59	5.21814	21.84	3.08374	0.000869075	-7.04808	86162.9	11.364	16.5319	2.80529	4.47734
7	0	50	2009	0	0	1.87387	0.0200223	652	6.48004	15.31	2.72851	0.00142518	-6.55346	44342.3	10.6997	34.2713	3.53431	4.76217
7	0	51	2009	0	0	1.73553	0.0171018	867.85	6.76602	13.94	2.63476	0.00204752	-6.19113	25534.9	10.1478	24.8088	3.2112	4.94876
7	0	52	2009	0	0	1.65941	0.0126967	831.31	6.723	14.69	2.68717	0.00174744	-6.3496	23549.4	10.0669	20.044	2.99793	4.63473
7	0	53	2009	0	0	1.53247	0.00348824	555.83	6.32046	6.2	1.82455	0.00129816	-6.64681	26407.7	10.1814	39.1603	3.66766	4.45435
7	0	54	2009	0	0	1.94528	0.0211171	252.97	5.53327	27.55	3.316	0.00218687	-6.12528	53462.7	10.8867	37.019	3.61143	3.58352
7	0	55	2009	0	0	1.54458	0.0287378	285.76	5.65515	12.17	2.49897	0.000725487	-7.22867	26471.7	10.1838	7.72008	2.04383	3.13549
7	0	56	2009	0	0	1.96827	0.0128619	126.38	4.83929	10.79	2.37862	0.00223446	-6.10376	31063.9	10.3438	4.36392	1.47337	0
7	0	57	2009	0	0	1.35063	0.0100743	1041.54	6.94846	16.3	2.79117	0.00106021	-6.84928	17661	9.77911	13.7803	2.62324	4.18965
7	0	58	2009	0	0	1.71978	0.00642198	569.01	6.3439	17.35	2.85359	0.000960582	-6.94797	23605.8	10.0692	29.1976	3.37409	3.97029
7	0	59	2009	0	0	2.17706	0.0083863	590.89	6.38163	16.19	2.78439	0.00119112	-6.73286	20753.3	9.94046	46.6178	3.84198	3.52636
7	0	60	2009	0	0	1.67529	0.00853098	377.49	5.93354	16.57	2.80759	0.000990042	-6.91776	30872	10.3376	23.0594	3.13807	3.43399
7	0	61	2009	0	0	1.84984	0.00607669	939.44	6.84528	18.85	2.93651	0.00157692	-6.45228	9804.74	9.19062	26.3339	3.27086	3.13549
8	1	62	2009	0	0	0.356862	0.0903955	158.24	5.06411	7.68	2.03862	0.00137514	-6.5892	22191.8	10.0075	10.377	2.3396	3.3322
8	1	63	2009	0	0	0.359625	0.0666508	55.71	4.02016	6.26	1.83418	0.0066484	-5.01338	30090.1	10.312	9.61211	2.26302	1.09861
9	0	64	2009	0	0	0.803234	0.0115658	365.12	5.90023	8.27	2.11263	0.00240862	-6.0287	37302.4	10.5268	7.07226	1.95618	5.07517
9	0	65	2009	0	0	1.01274	0.0105056	315.6	5.75448	9.59	2.26072	0.00117432	-6.74706	15747.8	9.66446	9.09895	2.20816	3.46574
9	0	66	2009	0	0	1.38781	0.00848219	130.27	4.86961	7.93	2.07065	0.00170916	-6.37176	22206.1	10.0081	5.35	1.6771	2.07944
9	0	67	2009	0	0	1.92105	0.00966291	329.63	5.79797	6.73	1.90658	0.00153568	-6.47878	19828.3	9.89487	16.1151	2.77976	3.2581
9	1	68	2009	0	0	1.94591	0.0219036	216.53	5.37773	11.05	2.40243	0.00168814	-6.38413	22816.3	10.0352	27.1197	3.30026	2.30259
9	0	69	2009	0	0	1.23443	0.006192	157.37	5.0586	7.6	2.02815	0.00110617	-6.80685	30680.9	10.3314	54.1928	3.99255	1.09861
9	0	70	2009	0	0	1.34138	0.00756032	320	5.76832	10.05	2.30757	0.00133399	-6.61958	17115.6	9.74774	28.2796	3.34214	2.77259
9	0	71	2009	0	0	1.11595	0.00398235	503.62	6.22182	4.05	1.39872	0.000856422	-7.06275	12041.1	9.39608	19.372	2.96383	3.43399
9	0	72	2009	0	0	0.849021	0.0133606	306.91	5.72655	3.14	1.14422	0.00199452	-6.21735	9504.26	9.1595	30.057	3.40309	2.19722
9	0	73	2009	0	0	1.62182	0.0103775	437.04	6.08002	5.7	1.74047	0.000992612	-6.91517	15331.2	9.63765	18.0854	2.8951	2.19722
9	0	74	2009	0	0	2.11314	0.00396081	381.09	5.94304	8.85	2.18042	0.00102525	-6.88282	14226.9	9.56289	78.8799	4.36793	2.56495
10	0	75	2009	0	0	1.22078	0.0152279	756.5	6.6287	12.41	2.5185	0.00104927	-6.85966	31776	10.3665	19.3086	2.96055	5.42935
10	1	76	2009	0	0	1.2535	0.0169355	437.42	6.08089	6.97	1.94162	0.00195098	-6.23942	29107.8	10.2788	13.1934	2.57972	3.63759
10	0	77	2009	0	0	1.20273	0.00614027	339.12	5.82635	5.15	1.639	0.000350899	-7.95501	16385.8	9.70417	14.4449	2.67034	2.89037
10	0	78	2009	0	0	1.6966	0.0219693	123.78	4.81851	10.25	2.32728	0.000882855	-7.03235	22860	10.0371	19.5841	2.97472	0.693147
10	0	79	2009	0	0	1.38704	0.0184331	226.81	5.42411	5.45	1.69562	0.00299208	-5.81179	19207.2	9.86304	18.221	2.90257	2.48491
10	0	80	2009	0	0	1.72972	0.0117031	129.72	4.86538	5.93	1.78002	0.000781472	-7.15433	23142	10.0494	23.7434	3.16731	1.09861
10	0	81	2009	0	0	1.53469	0.0081813	288.33	5.66411	8.78	2.17248	0.000439372	-7.73016	26446.4	10.1829	40.0842	3.69098	1.38629
10	0	82	2009	0	0	1.10105	0.0125693	203.17	5.31404	4.64	1.53471	0.00120047	-6.72504	14648.6	9.5921	75.1323	4.31925	0.693147
11	0	83	2009	0	0	0.705148	0.0130126	991.6	6.89932	6.17	1.8197	0.0019888	-6.22023	26978.4	10.2028	19.5447	2.9727	5.80814
11	0	84	2009	0	0	0.878936	0.00819799	571.56	6.34837	6.02	1.79509	0.00115464	-6.76396	10701.1	9.2781	11.7922	2.46744	3.7612
11	0	85	2009	0	0	1.14186	0.00468183	190.71	5.25075	6.12	1.81156	0.000734841	-7.21586	15610.7	9.65571	9.70713	2.27286	2.3979
11	0	86	2009	0	0	1.59252	0.0331464	109.41	4.6951	4.6	1.52606	0.000973139	-6.93498	15578.7	9.65366	10.2972	2.33187	1.79176
11	0	87	2009	0	0	1.68462	0.00224261	150.81	5.01602	6.2	1.82455	0.000392284	-7.84352	16679.6	9.72194	11.2925	2.42414	1.79176
11	0	88	2009	0	0	4.48831	0.00451006	280.17	5.6354	19.63	2.97706	0.000638678	-7.35611	64025	11.067	10.0072	2.3033	4.33073
11	0	89	2009	0	0	1.15595	0.0109677	127.31	4.84663	8.43	2.1318	0.00199001	-6.21962	11387.9	9.34031	9.62396	2.26426	1.60944
11	0	90	2009	0	0	0.473614	0.00809628	252.26	5.53046	4.59	1.52388	0.000762723	-7.17862	14453.3	9.57868	26.7319	3.28586	3.3322
11	0	91	2009	0	0	2.24574	0.00119003	92.77	4.53012	7.09	1.95869	0.000532475	-7.53798	21491.5	9.97541	8.07253	2.08847	1.60944
11	0	92	2009	0	0	0.797997	0.0120417	270.57	5.60053	10.91	2.38968	0.0017852	-6.32822	19059.9	9.85534	16.8091	2.82192	2.70805
11	0	93	2009	0	0	0.409944	0.012202	174.21	5.16026	7.91	2.06813	0.0013755	-6.58894	10842.5	9.29123	29.7856	3.39402	1.79176
11	0	94	2009	0	0	0.592953	0.00365407	580.15	6.36329	24.02	3.17889	0.000890937	-7.02324	8813.24	9.08401	94.0956	4.54431	2.70805
12	0	95	2009	0	0	1.24373	0.0278638	491.43	6.19732	18.91	2.93969	0.00419072	-5.47488	34965.9	10.4621	20.9507	3.04217	5.04343
12	0	96	2009	0	0	1.91443	0.0498587	230.1	5.43851	19.86	2.98871	0.00805211	-4.82182	32945.1	10.4026	13.8574	2.62882	4.02535
12	0	97	2009	0	0	1.23651	0.0309001	360.64	5.88788	12.24	2.50471	0.00446619	-5.41122	12459.4	9.43023	15.2408	2.72397	2.99573
12	0	98	2009	0	0	2.16517	0.0161412	242.52	5.49108	5.76	1.75094	0.00185761	-6.28847	18659.2	9.8341	8.38441	2.12637	2.83321
12	0	99	2009	0	0	2.24688	0.0587173	128.61	4.85678	13.69	2.61667	0.00278574	-5.88324	43665.6	10.6843	5.59776	1.72237	3.46574
12	0	100	2009	0	0	2.11544	0.0246367	217.74	5.3833	7.74	2.0464	0.00179954	-6.32023	15231.1	9.63109	9.80709	2.28311	2.63906
12	0	101	2009	0	0	2.2999	0.0517219	73.99	4.30393	10.59	2.35991	0.00248654	-5.99686	39361.2	10.5805	6.01043	1.7935	2.48491
12	0	102	2009	0	0	1.35559	0.0146413	615.88	6.42305	11.97	2.4824	0.00219215	-6.12287	11624.5	9.36087	20.7159	3.0309	2.89037
12	0	103	2009	0	0	0.882276	0.0369138	148.6	5.00126	9.67	2.26903	0.00365091	-5.61278	15130.9	9.62449	26.6919	3.28436	2.19722
12	0	104	2009	0	0	1.45942	0.0110624	450.25	6.1098	12.15	2.49733	0.00129125	-6.65214	11785.2	9.3746	31.7955	3.45932	2.56495
12	0	105	2009	0	0	1.01671	0.00544188	1000.5	6.90826	5.2	1.64866	0.00066387	-7.31742	6134.17	8.72163	20.3659	3.01386	2.56495
12	0	106	2009	0	0	0.9255	0.0139248	635.19	6.45392	4.26	1.44927	0.000928413	-6.98203	7176.17	8.87852	22.253	3.10248	1.79176
12	0	107	2009	0	0	1.14298	0.0133831	705.89	6.55946	2.01	0.698135	0.00276753	-5.8898	8111.28	9.00101	40.0906	3.69114	2.19722
12	0	108	2009	0	0	0.909624	0.0184262	596.93	6.3918	6.41	1.85786	0.000419745	-7.77586	7134.93	8.87276	48.8348	3.88844	1.94591
12	1	109	2009	0	0	1.03966	0.0331885	159.88	5.07442	8.3	2.11626	0.00228186	-6.08277	14556.9	9.58582	13.1504	2.57645	1.79176
12	0	110	2009	0	0	1.13274	0.0232172	277.77	5.62679	6.17	1.8197	0.00258613	-5.95759	14118.4	9.55523	34.4285	3.53889	2.19722
13	1	111	2009	0	0	1.79004	0.0188999	160.22	5.07655	14.59	2.68034	0.00118643	-6.73681	19505.1	9.87843	25.3362	3.23224	1.38629
13	0	112	2009	0	0	2.08103	0.0225908	186.93	5.23073	4.38	1.47705	0.000803348	-7.12672	19093.5	9.8571	10.2441	2.3267	3.2581
13	0	113	2009	0	0	1.47882	0.0427856	491.03	6.19651	14.8	2.69463	0.000725675	-7.22841	14662.1	9.59302	17.3016	2.8508	2.63906
13	0	114	2009	0	0	1.68958	0.0604283	124.61	4.82519	8.02	2.08194	0.000968658	-6.9396	35860.6	10.4874	7.74256	2.04673	1.94591
13	0	115	2009	0	0	2.04777	0.0294704	119.82	4.78599	9.18	2.21703	0.00151011	-6.49557	19447.9	9.87549	39.3316	3.67203	2.63906
13	1	116	2009	0	0	1.14626	0.0639063	896.99	6.79904	9.03	2.20055	0.00120313	-6.72283	9427.67	9.1514	53.8877	3.9869	2.30259
13	0	117	2009	0	0	1.65859	0.0403246	489.1	6.19257	6.8	1.91692	0.0011402	-6.77655	10215.5	9.23166	49.4522	3.90101	2.48491
13	0	118	2009	0	0	2.02099	0.0318156	549.92	6.30977	3.65	1.29473	0.00118759	-6.73583	10747.4	9.28242	65.7551	4.18594	2.77259
13	0	119	2009	0	0	1.52516	0.0184714	399.14	5.98931	7.96	2.07443	0.00142511	-6.55351	10877	9.29441	42.0844	3.73968	1.60944
13	0	120	2009	0	0	1.52043	0.0327165	728.27	6.59067	10.94	2.39243	0.00117858	-6.74344	9413.36	9.14988	112.42	4.72224	2.19722
14	0	121	2009	0	0	1.25903	0.0335304	731.47	6.59506	10.71	2.37118	0.00166791	-6.39618	37228.4	10.5248	9.47791	2.24896	5.61677
14	0	122	2009	0	0	1.3081	0.00571147	527.14	6.26747	10.26	2.32825	0.00131638	-6.63287	13947.5	9.54305	19.1908	2.95443	2.77259
14	0	123	2009	0	0	1.76643	0.031245	694.89	6.54375	9.29	2.22894	0.00183359	-6.30148	26235.2	10.1749	7.77767	2.05126	4.43082
14	0	124	2009	0	0	2.55808	0.00850445	532.36	6.27732	8.27	2.11263	0.00133888	-6.61592	19373.8	9.87168	12.7963	2.54916	3.71357
14	0	125	2009	0	0	2.21022	0.00714325	573.16	6.35116	8.02	2.08194	0.00195701	-6.23634	18161.8	9.80708	8.06356	2.08735	3.55535
14	0	126	2009	0	0	3.58777	0.0278536	159.79	5.07386	9.46	2.24707	0.00104585	-6.86293	21353.4	9.96897	11.5925	2.45036	2.30259
14	0	127	2009	0	0	1.85545	0.017429	597.25	6.39234	9.64	2.26592	0.00190336	-6.26413	15143.5	9.62533	14.9794	2.70668	3.85015
14	0	128	2009	0	0	2.72812	0.0126282	364.86	5.89951	12.28	2.50797	0.00218074	-6.12809	26391.7	10.1808	6.06795	1.80302	3.85015
14	0	129	2009	0	0	3.23852	0.00774955	404.22	6.00196	6.03	1.79675	0.00148799	-6.51033	15869.9	9.67218	14.7581	2.69179	3.63759
14	0	130	2009	0	0	3.26699	0.0111707	485.21	6.18458	12.95	2.5611	0.00108981	-6.82175	22074.8	10.0022	44.6653	3.7992	4.09434
14	0	131	2009	0	0	3.86532	0.0288316	276.07	5.62065	5.14	1.63705	0.000681593	-7.29108	20012.6	9.90412	18.658	2.92628	2.19722
14	0	132	2009	0	0	2.56405	0.0256182	229.56	5.43616	6.44	1.86253	0.00170858	-6.37209	26586.2	10.1881	23.4746	3.15592	3.21888
14	0	133	2009	0	0	1.85403	0.00529988	1167.51	7.06263	5.57	1.7174	0.00168336	-6.38697	14306	9.56844	23.825	3.17074	3.93183
14	0	134	2009	0	0	1.66667	0.00578429	910.87	6.8144	4.15	1.42311	0.00103973	-6.86879	10755.8	9.2832	12.1532	2.4976	3.17805
14	0	135	2009	0	0	1.31546	0.0069744	860.99	6.75808	5.25	1.65823	0.000982672	-6.92523	11598.4	9.35862	27.7935	3.3248	2.77259
14	0	136	2009	0	0	1.76102	0.00727232	1206.76	7.09569	10.98	2.39608	0.000955535	-6.95324	8963.06	9.10087	75.6375	4.32595	2.83321
14	0	137	2009	0	0	1.37135	0.00634609	873.13	6.77208	12.62	2.53528	0.00157186	-6.45549	9854.4	9.19567	31.0321	3.43502	2.83321
15	0	138	2009	0	0	1.13284	0.0370776	651.59	6.47942	14.48	2.67277	0.00287911	-5.85027	47656	10.7718	33.2379	3.50369	5.743
15	0	139	2009	0	0	1.57053	0.0241029	382.8	5.94751	11.17	2.41323	0.00264779	-5.93403	23176.5	10.0509	13.2769	2.58603	4.30407
15	0	140	2009	0	0	1.47843	0.0323607	295.26	5.68786	12.57	2.53131	0.00251656	-5.98486	22395.4	10.0166	6.28519	1.8382	3.93183
15	0	141	2009	0	0	1.17145	0.0211513	739.8	6.60638	12.85	2.55334	0.000684923	-7.2862	14560.2	9.58605	18.7854	2.93308	2.89037
15	0	142	2009	0	0	0.921895	0.00798758	764.14	6.63875	11.08	2.40514	0.00107592	-6.83458	7454.77	8.91661	44.0368	3.78502	3.04452
15	0	143	2009	0	0	1.4978	0.00985868	558.68	6.32558	11.06	2.40333	0.0012335	-6.6979	20656.5	9.93579	17.6489	2.87067	2.89037
15	0	144	2009	0	0	1.17784	0.0130294	616.69	6.42437	5.81	1.75958	0.000695028	-7.27156	18934.4	9.84874	47.5976	3.86278	3.21888
15	0	145	2009	0	0	0.364365	0.00975393	165.27	5.10758	5.83	1.76302	0.000931577	-6.97863	11377	9.33935	15.3102	2.72852	2.56495
15	0	146	2009	0	0	0.990551	0.0106099	470.55	6.1539	4.63	1.53256	0.000786656	-7.14772	11843.3	9.37952	31.2238	3.44118	2.3979
15	0	147	2009	0	0	1.33485	0.037664	473.86	6.16091	6.47	1.86718	0.00228313	-6.08221	16041.6	9.68294	21.7973	3.08179	2.99573
15	0	148	2009	0	0	0.842053	0.035754	586.66	6.37445	5.2	1.64866	0.001079	-6.83172	10496.6	9.25881	30.231	3.40887	2.48491
15	0	149	2009	0	0	0.901462	0.00619386	508.88	6.23221	7.94	2.07191	0.000692602	-7.27505	10134.7	9.22372	17.9785	2.88918	2.83321
15	0	150	2009	0	0	1.54248	0.0108286	420.53	6.04152	11.08	2.40514	0.000913405	-6.99833	12165.7	9.40637	17.4737	2.8607	3.2581
16	0	151	2009	0	0	0.610041	0.0322338	227.37	5.42658	12.8	2.54945	0.00107026	-6.83985	51433.4	10.848	31.6408	3.45445	3.58352
16	0	152	2009	0	0	1.25243	0.0298904	219.59	5.39176	14.67	2.6858	0.00125558	-6.68016	71525.2	11.1778	10.3039	2.33253	3.09104
16	0	153	2009	0	0	2.28249	0.00390551	48.06	3.87245	10.99	2.39699	0.00190548	-6.26302	53991.3	10.8966	2.24088	0.806869	0
16	0	154	2009	0	0	1.44422	0.00376985	459.19	6.12946	6.13	1.81319	0.000760772	-7.18118	17706.4	9.78168	18.1145	2.89671	3.21888
16	0	155	2009	0	0	1.91704	0.00193833	318.86	5.76475	8.62	2.15409	0.00138684	-6.58073	26215.8	10.1741	15.6528	2.75065	2.63906
16	0	156	2009	0	0	1.50064	0.0316104	149.48	5.00716	62.11	4.12891	0.00150884	-6.49642	113122	11.6362	115.8	4.75186	2.07944
16	1	157	2009	0	0	0.949173	0.00727574	271.76	5.60492	10.7	2.37024	0.00200586	-6.21168	24309.4	10.0986	70.9411	4.26185	1.09861
16	0	158	2009	0	0	2.14286	0.00643891	173.3	5.15502	13.32	2.58927	0.000730781	-7.2214	24731.9	10.1159	32.2196	3.47258	1.38629
16	0	159	2009	0	0	1.6346	0.00530621	289.72	5.66891	12.48	2.52413	0.00110778	-6.8054	19770.2	9.89193	47.578	3.86237	1.38629
17	0	160	2009	0	0	0.671911	0.0124751	697.9	6.54808	6.49	1.87026	0.00158987	-6.4441	18470.7	9.82394	14.9928	2.70757	4.11087
17	0	161	2009	0	0	1.9941	0.00783631	367.56	5.90689	13.58	2.6086	0.00153615	-6.47847	23812	10.0779	12.057	2.48964	3.13549
17	1	162	2009	0	0	1.173	0.0140231	511.63	6.2376	8.37	2.12465	0.00169413	-6.38059	15523.1	9.65009	27.4376	3.31192	3.82864
17	0	163	2009	0	0	1.79347	0.0240925	316.18	5.75631	5.57	1.7174	0.000439104	-7.73077	12436.7	9.4284	20.1246	3.00195	1.38629
17	0	164	2009	0	0	0.970573	0.010789	160.18	5.0763	11.34	2.42834	0.000773658	-7.16438	16911.9	9.73577	21.261	3.05688	1.79176
17	0	165	2009	0	0	1.44891	0.0107865	86.92	4.46499	7.44	2.00687	0.000477221	-7.64753	24915.4	10.1232	15.2593	2.72519	0.693147
17	0	166	2009	0	0	1.01335	0.0381665	371.19	5.91671	4.95	1.59939	0.000410983	-7.79696	10278.6	9.23782	15.2539	2.72484	1.09861
17	0	167	2009	0	0	1.14877	0.0211469	509.69	6.2338	3.13	1.14103	0.000288989	-8.14912	8597.77	9.05926	10.6735	2.36776	1.09861
17	0	168	2009	0	0	1.09005	0.00483423	653.41	6.4822	7.03	1.95019	0.000512516	-7.57618	10127.1	9.22297	28.5752	3.35254	2.63906
17	0	169	2009	0	0	1.65648	0.00294895	398.57	5.98788	8.86	2.18155	0.00122819	-6.70221	10456.2	9.25495	10.442	2.34583	1.94591
17	0	170	2009	0	0	1.38625	0.00249704	223.9	5.4112	2.77	1.01885	0.000879957	-7.03564	9740.77	9.18408	7.48745	2.01323	0
17	0	171	2009	0	0	1.23097	0.0035264	409.55	6.01506	4.71	1.54969	0.00154662	-6.47169	8373.88	9.03287	24.819	3.21161	1.09861
17	0	172	2009	0	0	1.44567	0.00254201	254.5	5.5393	1.91	0.647103	0.000815742	-7.11141	10914.1	9.29781	6.01752	1.79467	0.693147
17	0	173	2009	0	0	0.97621	0.0132308	241.96	5.48877	5.17	1.64287	0.00130801	-6.63925	11717	9.3688	55.6743	4.01952	0
18	0	174	2009	0	0	0.896552	0.0424339	1139.63	7.03846	12.07	2.49072	0.00205761	-6.18621	29639.8	10.2969	15.383	2.73326	6.2653
18	0	175	2009	0	0	1.72751	0.000304274	328.49	5.79451	4.18	1.43031	0.00112633	-6.78879	16207.4	9.69322	9.65894	2.26788	2.48491
18	0	176	2009	0	0	2.89407	0.0288446	111.58	4.71474	8.11	2.0931	0.00149502	-6.50562	30773.5	10.3344	2.96748	1.08771	2.56495
18	0	177	2009	0	0	1.64898	0.00226924	497.15	6.20889	5.08	1.62531	0.000826068	-7.09883	11439.3	9.34481	12.3572	2.51424	1.79176
18	0	178	2009	0	0	2.12868	0.0106421	388.4	5.96204	7.59	2.02683	0.00139096	-6.57776	17971.6	9.79655	18.1671	2.89961	3.43399
18	0	179	2009	0	0	1.30522	0.0215116	544.65	6.30014	7.96	2.07443	0.00169417	-6.38056	13918.9	9.541	19.3183	2.96105	3.82864
18	1	180	2009	0	0	0.860046	0.00270537	312.73	5.74534	3.75	1.32176	0.00239093	-6.03607	7304.11	8.89619	7.40374	2.00198	1.94591
18	0	181	2009	0	0	1.71172	0.00168259	387.05	5.95855	3.96	1.37624	0.000994732	-6.91304	9709.63	9.18087	24.0867	3.18166	1.38629
18	0	182	2009	0	0	2.22953	0.000852528	425.61	6.05352	2.12	0.751416	0.000505808	-7.58935	11930.8	9.38688	45.4214	3.81598	1.79176
18	0	183	2009	0	0	2.03561	0.00919235	353.22	5.86709	5.73	1.74572	0.00138365	-6.58303	15469.2	9.64661	7.77909	2.05144	3.61092
18	0	184	2009	0	0	1.57759	0.0010113	753.51	6.62474	4.53	1.51072	0.00102379	-6.88425	9243.34	9.13166	26.7882	3.28796	2.99573
18	0	185	2009	0	0	1.80646	0.0163623	348.07	5.8524	5.08	1.62531	0.000740984	-7.20753	13053.6	9.47682	19.2959	2.95989	3.04452
18	0	186	2009	0	0	2.06169	0.00188218	534.93	6.28214	2.91	1.06815	0.00172563	-6.36216	13604.1	9.51813	18.1884	2.90079	2.99573
18	0	187	2009	0	0	1.34392	0.000465677	470.02	6.15278	2.15	0.765468	0.00047631	-7.64944	10218	9.23191	60.5	4.10264	2.3979
18	0	188	2009	0	0	1.58031	0.00178097	657.56	6.48854	3.48	1.24703	0.000933898	-6.97614	10028.6	9.2132	27.3235	3.30775	1.79176
18	0	189	2009	0	0	1.77096	0.00775997	155.15	5.04439	5.74	1.74746	0.00146861	-6.52344	13222.8	9.4897	20.8155	3.0357	0
18	0	190	2009	0	0	0.749423	0.000183447	401.18	5.99441	1.88	0.631272	0.0012068	-6.71978	6353.01	8.75668	46.9331	3.84872	1.60944
18	0	191	2009	0	0	1.98895	0.00129077	501.35	6.2173	2.49	0.912283	0.00124843	-6.68587	10618.6	9.27037	45.0478	3.80772	2.77259
19	0	192	2009	0	0	1.83535	0.00111639	319.35	5.76629	6.04	1.7984	0.0012342	-6.69733	12138.7	9.40416	10.1616	2.31862	1.79176
19	1	193	2009	0	0	0.906476	0.00262737	750.86	6.62122	4.51	1.5063	0.0015268	-6.48458	9529.51	9.16215	11.4342	2.43661	2.70805
19	0	194	2009	0	0	0.765483	0.0025306	273.49	5.61127	2.87	1.05431	0.00202602	-6.20168	6422.02	8.76749	7.62455	2.03137	1.38629
20	0	195	2009	0	0	0.939042	0.00318688	323.59	5.77948	8.66	2.15871	0.00193405	-6.24814	23486.3	10.0642	4.94937	1.59926	4.06044
20	0	196	2009	0	0	4.00406	0	20.87	3.03831	15.05	2.71138	0.000679788	-7.29373	64041	11.0673	2.0315	0.708777	0.693147
20	1	197	2009	0	0	5.40135	0	47.57	3.8622	14.96	2.70538	0.000623879	-7.37955	34559.4	10.4504	379128	12.8456	1.09861
20	0	198	2009	0	0	1.70819	0	179.55	5.19045	10.83	2.38232	0.00113104	-6.78462	12730.4	9.45175	3.2081	1.16568	2.07944
20	0	199	2009	0	0	0.910304	0.00305816	359.69	5.88524	4.7	1.54756	0.0024669	-6.00479	6383.31	8.76144	13.5919	2.60947	1.09861
20	0	200	2009	0	0	1.12563	0	198.93	5.29295	3.63	1.28923	0.000886456	-7.02828	8474.04	9.04476	13.9233	2.63356	0
20	0	201	2009	0	0	1.1009	0	130.37	4.87038	5.05	1.61939	0.00223401	-6.10396	12582.3	9.44005	9.90341	2.29288	1.79176
20	0	202	2009	0	0	1.39741	0	229.77	5.43708	7.96	2.07443	0.00179345	-6.32361	7490.12	8.92134	16.8064	2.82176	0.693147
20	0	203	2009	0	0	1.30418	0.00954283	96.42	4.56871	10.49	2.35042	0.001183	-6.7397	26523	10.1858	48.5108	3.88179	1.38629
20	0	204	2009	0	0	2.33853	0	260.95	5.56433	8.01	2.08069	0.00183144	-6.30265	10077.4	9.21805	113.492	4.73173	1.09861
20	0	205	2009	0	0	0.516207	0	299.43	5.70188	3.17	1.15373	0.00338337	-5.68888	3779.99	8.23748	128.68	4.85733	0
20	0	206	2009	0	0	0.527911	0	279.17	5.63182	1.16	0.14842	0.00235774	-6.05005	4568.64	8.42697	114.746	4.74272	1.09861
21	0	207	2009	0	0	1.07218	0.00406936	193.94	5.26755	4.85	1.57898	0.00413072	-5.4893	19245	9.86501	6.35724	1.84959	2.83321
22	0	208	2009	0	0	1.09893	0.00357886	155.55	5.04697	17.44	2.85877	0.00182548	-6.30591	28998.4	10.275	7.46903	2.01077	2.99573
22	0	209	2009	0	0	2.26129	0.00354189	74.52	4.31107	0.31	-1.17118	0.000494128	-7.61272	31184.3	10.3477	0.80106	-0.221819	2.63906
23	1	210	2009	0	0	0.72371	0.00780136	241.19	5.48559	8.29	2.11505	0.00238305	-6.03937	32401.3	10.386	2.88227	1.05858	4.12713
1	1	1	2010	0	0	0.319664	0.0305226	1257.8	7.13712	7.91	2.06813	0.0126768	-4.36798	58056.1	10.9692	10.8186	2.38127	8.21257
2	1	2	2010	0	0	1.20044	0.00485964	989.16	6.89686	17	2.83321	0.00132375	-6.62729	25927	10.163	18.1994	2.90139	5.25227
2	0	3	2010	0	0	1.79334	0.01324	735	6.59987	9.69	2.27109	0.00106794	-6.84202	45401.1	10.7233	6.69306	1.90107	4.69135
2	1	4	2010	0	0	0.843577	0.0361618	288.3	5.664	20.28	3.00964	0.000838154	-7.08431	23837.7	10.079	13.5473	2.60619	4.23411
2	0	5	2010	0	0	1.65527	0.0141008	963.5	6.87057	20.13	3.00221	0.000910797	-7.00119	19985.5	9.90276	28.9039	3.36398	5.0876
2	0	6	2010	0	0	1.93493	0.0142333	732.03	6.59582	17.87	2.88312	0.0006945	-7.27232	13140.5	9.48345	15.2662	2.72564	3.09104
2	0	7	2010	0	0	1.53617	0.0156666	1161.01	7.05705	16.15	2.78192	0.00105877	-6.85065	14105.2	9.5543	26.4218	3.27419	5.0876
2	0	8	2010	0	0	1.04247	0.00703627	465.97	6.14412	13.8	2.62467	0.00123849	-6.69386	17213.6	9.75345	9.90963	2.29351	2.56495
2	0	9	2010	0	0	1.53365	0.00532597	372.96	5.92147	11.88	2.47486	0.00116417	-6.75575	19646.1	9.88563	12.3302	2.51205	2.56495
2	0	10	2010	0	0	1.33527	0.00714615	730.89	6.59426	16.38	2.79606	0.00053633	-7.53076	23768.1	10.0761	29.9895	3.40085	3.97029
2	0	11	2010	0	0	1.5407	0.0245859	419.02	6.03792	10.65	2.36556	0.00174221	-6.3526	24343.8	10.1	25.699	3.24645	4.14313
2	0	12	2010	0	0	1.70942	0.00870364	440.2	6.08723	13.09	2.57185	0.000862216	-7.05601	13818.5	9.53377	17.3089	2.85122	3.66356
3	1	13	2010	0	0	0.734113	0.043858	1412.32	7.25299	7.24	1.97962	0.0117694	-4.44226	58156.2	10.9709	8.71934	2.16554	7.90433
4	0	14	2010	0	0	0.875024	0.0371551	632.42	6.44955	17.46	2.85991	0.00321811	-5.73896	48954.3	10.7986	4.84214	1.57736	6.88551
4	0	15	2010	0	0	1.29416	0.0385615	466.56	6.14539	23.39	3.15231	0.00327501	-5.72144	70458.1	11.1628	16.091	2.77826	6.63857
4	0	16	2010	0	0	1.276	0.0233148	972.89	6.88027	7.89	2.0656	0.00154422	-6.47324	26056.2	10.168	13.847	2.62807	4.91998
4	0	17	2010	0	0	1.33478	0.0593603	360.8	5.88832	13.27	2.58551	0.00286	-5.85693	51469.4	10.8487	9.74539	2.27679	6.27852
4	1	18	2010	0	0	1.37579	0.0626059	637.66	6.45781	24.45	3.19663	0.00386942	-5.55465	71128.5	11.1722	23.5451	3.15892	6.608
4	0	19	2010	0	0	1.47839	0.040249	762.92	6.63715	8.84	2.17929	0.00288322	-5.84885	36250.4	10.4982	22.5175	3.11429	5.53339
4	0	20	2010	0	0	1.17068	0.0624674	497.73	6.21006	17.54	2.86448	0.00357401	-5.63407	20630.7	9.93454	24.7943	3.21061	3.95124
4	1	21	2010	0	0	1.18747	0.0512822	538.74	6.28923	7.51	2.01624	0.00322923	-5.73551	22063.3	10.0017	14.0436	2.64216	3.97029
4	0	22	2010	0	0	1.27226	0.0378281	816.12	6.70456	8.27	2.11263	0.00258093	-5.9596	24187.8	10.0936	44.4288	3.79389	4.89035
4	0	23	2010	0	0	1.46571	0.0780812	459.12	6.12931	13.16	2.57718	0.00304056	-5.79571	38059.9	10.5469	25.7437	3.24819	5.26269
4	1	24	2010	0	0	1.42662	0.0549907	270.71	5.60105	17.61	2.86847	0.00263624	-5.9384	48375.6	10.7868	16.0646	2.77662	5.0689
4	0	25	2010	0	0	1.45988	0.0450218	504.65	6.22387	17.08	2.83791	0.00213885	-6.14749	33726.9	10.426	33.1606	3.50136	4.63473
4	0	26	2010	0	0	1.20433	0.0114964	546.28	6.30313	7.92	2.06939	0.00300022	-5.80907	17219.7	9.75381	22.1032	3.09572	3.66356
5	1	27	2010	0	0	1.38481	0.0304629	574.08	6.35277	10.65	2.36556	0.00428927	-5.45164	53029.7	10.8786	14.3911	2.66661	6.72503
5	1	28	2010	0	0	1.18165	0.0040672	786.8	6.66797	16.05	2.77571	0.00227997	-6.08359	28559.8	10.2598	18.1383	2.89803	5.82008
5	0	29	2010	0	0	1.60706	0.0473806	341.6	5.83364	11.63	2.45359	0.00327632	-5.72103	39861.7	10.5932	22.1723	3.09884	5.54126
5	0	30	2010	0	0	1.48179	0.0477942	259.98	5.5606	17.28	2.84955	0.00282155	-5.87047	34648	10.453	15.3283	2.7297	5.30827
5	0	31	2010	0	0	1.45207	0.0230866	438.91	6.08429	18.56	2.92101	0.00341807	-5.67868	48750.2	10.7945	39.246	3.66985	5.5835
5	0	32	2010	0	0	1.18567	0.0113132	466.65	6.14558	14.92	2.7027	0.00357931	-5.63259	30500	10.3255	42.5487	3.75065	5.58725
5	0	33	2010	0	0	1.49973	0.00558866	251.24	5.52641	9.33	2.23324	0.00363476	-5.61721	23051	10.0455	10.1978	2.32217	4.17439
5	0	34	2010	0	0	1.01494	0.0070593	96.77	4.57234	7.46	2.00956	0.0037854	-5.5766	50899.1	10.8376	14.5578	2.67813	2.70805
5	0	35	2010	0	0	1.23987	0.00368431	583.14	6.36843	15.11	2.71536	0.00237338	-6.04344	31474.7	10.3569	22.9441	3.13306	5.37528
5	0	36	2010	0	0	1.20918	0.00382823	259.65	5.55933	10.61	2.3618	0.00369037	-5.60203	23924.8	10.0827	33.921	3.52403	3.71357
6	0	37	2010	0	0	0.974381	0.0256882	645.9	6.47064	12.34	2.51285	0.00133697	-6.61735	34146.6	10.4384	23.6024	3.16135	5.73979
6	0	38	2010	0	0	1.67193	0.0182722	323.54	5.77932	3.64	1.29198	0.00143874	-6.54399	23057.2	10.0457	12.7709	2.54717	3.17805
6	0	39	2010	0	0	1.47015	0.00599472	272.73	5.60848	11.73	2.46215	0.00130161	-6.64416	28986.4	10.2746	21.0074	3.04488	3.63759
6	0	40	2010	0	0	1.6651	0.0283584	685.27	6.52981	11.28	2.42303	0.00132531	-6.62611	34067	10.4361	36.2447	3.59029	5.20401
6	0	41	2010	0	0	1.2444	0.0331569	476.36	6.16617	13.78	2.62322	0.0012591	-6.67736	22757.5	10.0326	36.7807	3.60497	4.02535
6	1	42	2010	0	0	1.15298	0.0065767	313.9	5.74907	4.75	1.55814	0.00138255	-6.58382	20089.5	9.90795	15.3058	2.72823	3.04452
6	0	43	2010	0	0	1.57825	0.0112764	314.37	5.75057	6.71	1.9036	0.00149824	-6.50347	29583.4	10.295	20.4803	3.01946	4.11087
6	0	44	2010	0	0	1.11385	0.00650545	339.37	5.82709	6.39	1.85473	0.00129324	-6.6506	19264.6	9.86603	65.8964	4.18808	3.21888
7	0	45	2010	0	0	0.795705	0.0209295	604.08	6.40371	16.97	2.83145	0.00158899	-6.44465	44313.2	10.699	14.4575	2.67121	6.59987
7	1	46	2010	0	0	1.04868	0.0339636	763.64	6.6381	21.39	3.06292	0.00174276	-6.35229	50322.7	10.8262	20.7176	3.03098	6.1717
7	0	47	2010	0	0	1.77579	0.010588	422.36	6.04586	9.02	2.19944	0.00168738	-6.38458	48465.1	10.7886	7.60219	2.02844	5.37528
7	0	48	2010	0	0	1.92072	0.0118786	391.03	5.96878	7.88	2.06433	0.00113573	-6.78048	28162.3	10.2457	17.8037	2.87941	4.07754
7	0	49	2010	0	0	3.05602	0.00601669	184.87	5.21965	22.29	3.10414	0.000855869	-7.06339	89020.9	11.3966	15.8675	2.76427	4.74493
7	0	50	2010	0	0	1.76106	0.0179135	651.14	6.47872	16.96	2.83086	0.00243923	-6.01607	47591.3	10.7704	31.4087	3.44708	5.04343
7	0	51	2010	0	0	1.65409	0.0158007	873.78	6.77283	16.99	2.83262	0.00233448	-6.05996	26200.7	10.1735	20.4094	3.016	5.35186
7	0	52	2010	0	0	1.56681	0.0121876	843.03	6.737	16.92	2.8285	0.00207352	-6.17851	24127.4	10.0911	22.9204	3.13203	4.89035
7	0	53	2010	0	0	1.4527	0.00393464	557.01	6.32258	7.66	2.03601	0.00137112	-6.59213	28583.5	10.2606	36.8089	3.60574	5.03695
7	0	54	2010	0	0	1.54463	0.0193202	253.61	5.5358	27.77	3.32396	0.00288733	-5.84742	58694.4	10.9801	31.345	3.44505	4.23411
7	0	55	2010	0	0	1.54571	0.0230713	287.92	5.66268	12.68	2.54003	0.00091349	-6.99824	28195.9	10.2469	7.58843	2.02662	3.98898
7	0	56	2010	0	0	1.85969	0.0121059	126.69	4.84174	10.79	2.37862	0.00237695	-6.04194	32411.2	10.3863	3.88892	1.35813	0
7	0	57	2010	0	0	1.29737	0.0092122	1072.69	6.97792	17.65	2.87074	0.00136926	-6.59349	18260.1	9.81247	14.0045	2.63938	4.60517
7	0	58	2010	0	0	1.64225	0.00483512	570.18	6.34595	18.85	2.93651	0.00121213	-6.71537	22759.8	10.0328	29.0302	3.36834	4.63473
7	0	59	2010	0	0	1.93873	0.00419928	597.53	6.3928	15.33	2.72981	0.00127794	-6.66251	21759.9	9.98782	26.1009	3.26197	4.30407
7	0	60	2010	0	0	1.54396	0.0135266	377.92	5.93468	18.22	2.90252	0.00154468	-6.47294	31848.6	10.3687	19.088	2.94906	4.20469
7	0	61	2010	0	0	1.80993	0.00654172	958.8	6.86568	18.5	2.91777	0.00150584	-6.49841	11345.5	9.33658	24.0962	3.18205	3.55535
8	1	62	2010	0	0	0.344927	0.0814247	160.43	5.07786	9.8	2.28238	0.00162011	-6.42526	23185.6	10.0513	10.4035	2.34215	3.63759
8	1	63	2010	0	0	0.326743	0.0581615	57.01	4.04323	6.72	1.90509	0.00762007	-4.87697	35621.2	10.4807	9.7272	2.27493	0.693147
9	0	64	2010	0	0	0.841169	0.0107909	365.5	5.90127	10	2.30259	0.00264418	-5.93539	38395.5	10.5557	5.85172	1.76673	5.14166
9	0	65	2010	0	0	1.05618	0.0152723	317.51	5.76051	11.33	2.42745	0.00128637	-6.65593	16335.9	9.70112	7.85037	2.06056	3.68888
9	0	66	2010	0	0	1.52422	0.00595161	130.78	4.87352	8.41	2.12942	0.00167452	-6.39223	24385	10.1017	4.93323	1.59599	2.94444
9	0	67	2010	0	0	2.16204	0.0102194	331.54	5.80375	6.51	1.87334	0.00159134	-6.44318	21131.5	9.95852	15.4749	2.73922	3.61092
9	1	68	2010	0	0	1.97577	0.0121325	216.23	5.37634	10.87	2.38601	0.00174774	-6.34943	24720.6	10.1154	27.0841	3.29895	3.2581
9	0	69	2010	0	0	1.5127	0.014033	159.07	5.06934	7.47	2.01089	0.0010914	-6.82029	31425	10.3554	13.9312	2.63413	2.3979
9	0	70	2010	0	0	1.49047	0.00579253	320.96	5.77132	10.35	2.33699	0.00132476	-6.62652	18557.5	9.82863	26.145	3.26366	3.29584
9	0	71	2010	0	0	1.13935	0.00453655	503.68	6.22194	5.04	1.61741	0.00130536	-6.64127	12365.3	9.42265	16.43	2.79911	3.82864
9	0	72	2010	0	0	1.00997	0.00223455	307.55	5.72864	4.5	1.50408	0.00204066	-6.19448	10850.1	9.29193	33.1653	3.5015	3.17805
9	0	73	2010	0	0	1.70685	0.00589916	437.32	6.08067	6.02	1.79509	0.00116846	-6.75207	15939.9	9.67658	24.1504	3.1843	2.83321
9	0	74	2010	0	0	2.69891	0.0146929	383.49	5.94931	8.75	2.16905	0.00137865	-6.58665	17786.9	9.78622	113.187	4.72904	2.07944
10	0	75	2010	0	0	1.26804	0.0142097	758.89	6.63186	15.09	2.71403	0.00104976	-6.85919	33587.7	10.4219	17.5033	2.86239	5.64897
10	1	76	2010	0	0	1.26166	0.0164501	434.03	6.07311	7.06	1.95445	0.00133092	-6.62189	31709.4	10.3644	12.7642	2.54665	3.98898
10	0	77	2010	0	0	1.41932	0.00581816	340.55	5.83056	5.79	1.75613	0.0004822	-7.63715	17538.5	9.77215	14.4374	2.66982	3.43399
10	0	78	2010	0	0	1.68254	0.0331755	123.75	4.81826	13.49	2.60195	0.000739499	-7.20954	25332.2	10.1398	18.5325	2.91953	2.48491
10	0	79	2010	0	0	1.38987	0.0193774	226.12	5.42107	5.79	1.75613	0.00311425	-5.77177	21168.2	9.96025	20.4153	3.01628	2.48491
10	0	80	2010	0	0	2.02051	0.0210618	128.7	4.85748	5.87	1.76985	0.001203	-6.72294	25628.1	10.1514	14.6344	2.68338	2.07944
10	0	81	2010	0	0	1.65255	0.00778325	290.05	5.67005	8.54	2.14476	0.000134198	-8.91619	29153.8	10.2803	38.4877	3.65034	2.07944
10	0	82	2010	0	0	1.25722	0.0117848	202.64	5.31143	4.98	1.60543	0.00105238	-6.8567	16797.7	9.729	66.6061	4.1988	2.07944
11	0	83	2010	0	0	0.741366	0.0129318	992.02	6.89974	6.99	1.94448	0.0024383	-6.01646	28247.9	10.2488	19.0817	2.94873	6.04737
11	0	84	2010	0	0	1.08202	0.00637156	568.11	6.34232	6.04	1.7984	0.00168174	-6.38793	12467.7	9.4309	13.015	2.5661	3.85015
11	0	85	2010	0	0	1.31643	0.0107491	189.2	5.2428	6.18	1.82132	0.000788571	-7.14529	16881.8	9.73399	9.83191	2.28563	1.94591
11	0	86	2010	0	0	1.72913	0.0190709	109.1	4.69226	5.22	1.6525	0.00183675	-6.29976	17616.4	9.77659	7.72322	2.04423	1.79176
11	0	87	2010	0	0	1.79984	0.0015235	151.58	5.02111	6.25	1.83258	0.000852024	-7.0679	20040.6	9.90551	14.6529	2.68464	1.79176
11	0	88	2010	0	0	5.67956	0.0080735	279.8	5.63408	20.21	3.00618	0.000428301	-7.75568	79180.7	11.2795	12.2764	2.50768	4.56435
11	0	89	2010	0	0	1.29069	0.0216253	126.95	4.84379	11.94	2.47989	0.00169531	-6.37989	12173.4	9.40701	8.41924	2.13052	1.94591
11	0	90	2010	0	0	0.576821	0.0149272	253.78	5.53647	5.71	1.74222	0.000822119	-7.10363	15483.6	9.64753	28.0399	3.33363	3.2581
11	0	91	2010	0	0	2.49887	0.00308286	92.86	4.53109	7.39	2.00013	0.000363668	-7.91927	25143.4	10.1324	7.91011	2.06814	1.79176
11	0	92	2010	0	0	0.893574	0.0108412	270.23	5.59927	9.83	2.28544	0.00270504	-5.91264	21057.3	9.955	16.785	2.82049	2.99573
11	0	93	2010	0	0	0.449462	0.0245139	174.21	5.16026	8.07	2.08815	0.00122712	-6.70309	11462.5	9.34683	31.7853	3.459	1.09861
11	0	94	2010	0	0	0.636972	0.00306895	586.21	6.37368	25.46	3.23711	0.000871387	-7.04542	9613.97	9.17097	82.8094	4.41654	2.56495
12	0	95	2010	0	0	1.30969	0.0358359	494.95	6.20446	20.05	2.99823	0.00664926	-5.01325	41889.9	10.6428	21.5538	3.07055	5.65948
12	0	96	2010	0	0	2.14549	0.0452331	229.5	5.4359	23.16	3.14243	0.00902875	-4.70734	36928.5	10.5167	14.1105	2.64692	5.04986
12	0	97	2010	0	0	1.39339	0.0289769	362.23	5.89228	12.81	2.55023	0.00543785	-5.21437	13470.7	9.50827	14.87	2.69934	4.11087
12	0	98	2010	0	0	2.31727	0.0111186	243.99	5.49713	5.83	1.76302	0.00210091	-6.16539	19913.7	9.89916	8.80623	2.17546	3.55535
12	0	99	2010	0	0	2.5737	0.0588377	129.1	4.86059	15.16	2.71866	0.00301597	-5.80383	48117.2	10.7814	5.84832	1.76615	3.93183
12	0	100	2010	0	0	2.42916	0.0281996	219.56	5.39163	7.9	2.06686	0.00179959	-6.32019	17054.5	9.74417	10.6016	2.36101	3.66356
12	0	101	2010	0	0	2.88765	0.0461811	74.01	4.3042	10.62	2.36274	0.0025721	-5.96303	49305.2	10.8058	7.01277	1.94773	3.49651
12	0	102	2010	0	0	1.69805	0.0161518	615.62	6.42263	12.72	2.54318	0.00251136	-5.98693	14222.2	9.56256	21.7147	3.07799	2.70805
12	0	103	2010	0	0	1.0206	0.0381107	148.05	4.99755	12.49	2.52493	0.00454998	-5.39263	15936.1	9.67634	23.6874	3.16494	2.70805
12	0	104	2010	0	0	1.66644	0.0114293	450.8	6.11102	14.75	2.69124	0.00191059	-6.26034	13301.8	9.49565	27.4025	3.31063	2.77259
12	0	105	2010	0	0	1.1696	0.00832994	1011.84	6.91953	5.54	1.71199	0.000812259	-7.11569	6932.21	8.84393	19.8601	2.98871	2.99573
12	0	106	2010	0	0	1.10663	0.0139434	642.07	6.4647	2.47	0.904218	0.0010125	-6.89534	7602.65	8.93625	22.3546	3.10703	2.30259
12	0	107	2010	0	0	1.2364	0.0137208	704.82	6.55794	2.4	0.875469	0.00125495	-6.68066	9209.56	9.128	26.613	3.2814	3.09104
12	0	108	2010	0	0	1.04067	0.0218644	600.76	6.3982	5.93	1.78002	0.00069289	-7.27464	7887.79	8.97307	43.7936	3.77949	2.48491
12	1	109	2010	0	0	1.22016	0.0363785	160.46	5.07804	9.88	2.29051	0.00339578	-5.68522	16387.9	9.7043	12.9849	2.56379	2.77259
12	0	110	2010	0	0	1.31321	0.0271643	278.36	5.62892	6.27	1.83578	0.0043911	-5.42818	15865.8	9.67192	33.4653	3.51051	2.70805
13	1	111	2010	0	0	1.96254	0.0178017	163.16	5.09473	14.46	2.67139	0.00127454	-6.66517	22288.1	10.0118	14.4528	2.67089	2.3979
13	0	112	2010	0	0	2.21674	0.0200045	188.09	5.23692	6.94	1.9373	0.0016307	-6.41875	21486.2	9.97516	9.00845	2.19816	2.56495
13	0	113	2010	0	0	1.63618	0.0436415	497.91	6.21042	20.72	3.0311	0.000757317	-7.18573	16712.8	9.72393	18.061	2.89376	3.29584
13	0	114	2010	0	0	2.12292	0.0569533	118.01	4.77077	9.2	2.2192	0.00170527	-6.37403	42421.9	10.6554	7.05484	1.95371	2.70805
13	0	115	2010	0	0	2.26561	0.0235067	121.92	4.80337	12.7	2.5416	0.000909285	-7.00285	23522	10.0657	43.2313	3.76657	2.63906
13	1	116	2010	0	0	1.20806	0.050517	907.27	6.81044	10.69	2.36931	0.000894582	-7.01915	10184.3	9.2286	49.0898	3.89365	2.99573
13	0	117	2010	0	0	1.70138	0.0413437	495.04	6.20464	7.48	2.01223	0.00107213	-6.8381	11443.3	9.34516	72.0264	4.27703	2.99573
13	0	118	2010	0	0	2.31222	0.0281292	557.93	6.32423	5.76	1.75094	0.0012931	-6.65071	12288.8	9.41645	55.199	4.01095	3.09104
13	0	119	2010	0	0	1.60689	0.0162895	403.96	6.00132	8	2.07944	0.0013568	-6.60263	12295	9.41694	41.2754	3.72027	2.30259
13	0	120	2010	0	0	1.58359	0.0378858	740.33	6.6071	17.21	2.84549	0.00128091	-6.66019	10504.6	9.25957	109.536	4.69626	2.70805
14	0	121	2010	0	0	1.37874	0.0318322	963	6.87005	6.19	1.82294	0.00235213	-6.05243	38182.9	10.5501	9.72015	2.2742	6.06379
14	0	122	2010	0	0	1.30426	0.00940559	534.7	6.28171	11.8	2.4681	0.00131563	-6.63344	15098.3	9.62234	17.98	2.88926	3.71357
14	0	123	2010	0	0	1.89603	0.0351495	703.54	6.55612	9.93	2.29556	0.00142662	-6.55245	27339	10.2161	5.80498	1.75872	4.89035
14	0	124	2010	0	0	2.66172	0.0084642	539.59	6.29081	9.27	2.22678	0.00124958	-6.68495	20434.3	9.92497	12.4025	2.5179	4.40672
14	0	125	2010	0	0	2.33119	0.0079196	581.4	6.36544	8.26	2.11142	0.0018784	-6.27734	19364	9.87117	6.62702	1.89116	3.97029
14	0	126	2010	0	0	3.85378	0.0354645	162.05	5.0879	9.76	2.27829	0.00118871	-6.73488	21811.1	9.99017	11.3555	2.4297	2.89037
14	0	127	2010	0	0	1.98247	0.0187177	603.86	6.40334	9.64	2.26592	0.0021675	-6.13418	16203.7	9.69299	14.232	2.65549	4.41884
14	0	128	2010	0	0	2.9565	0.0156653	368.02	5.90814	12.56	2.53052	0.00225639	-6.09399	27342.8	10.2162	6.7018	1.90238	4.45435
14	0	129	2010	0	0	3.38047	0.00785813	409.83	6.01574	7.91	2.06813	0.00140546	-6.56739	16655.5	9.7205	14.6187	2.6823	3.85015
14	0	130	2010	0	0	3.40846	0.0109408	489.64	6.19367	12.99	2.56418	0.000989831	-6.91798	23343.8	10.0581	42.3965	3.74706	4.09434
14	0	131	2010	0	0	3.97832	0.0321467	278.47	5.62931	5.4	1.6864	0.000659814	-7.32355	20620.8	9.93406	19.3949	2.96501	2.30259
14	0	132	2010	0	0	2.91947	0.0308501	230.3	5.43938	7.06	1.95445	0.00185964	-6.28737	29948.8	10.3072	22.3594	3.10725	3.63759
14	0	133	2010	0	0	1.90106	0.00696962	1186.69	7.07892	5.77	1.75267	0.00180484	-6.31728	14635.8	9.59122	21.9387	3.08825	4.04305
14	0	134	2010	0	0	1.70465	0.00614634	918.01	6.82221	4.06	1.40118	0.00108455	-6.82659	11532	9.35288	9.46199	2.24728	3.66356
14	0	135	2010	0	0	1.34384	0.0103505	870.22	6.76875	5.3	1.66771	0.00106243	-6.84719	12947.1	9.46862	25.9686	3.25689	2.89037
14	0	136	2010	0	0	1.83071	0.00868741	1224.35	7.11017	11.73	2.46215	0.001127	-6.78819	9895.29	9.19981	67.9182	4.2183	2.77259
14	0	137	2010	0	0	1.37132	0.00806266	886.1	6.78683	12.84	2.55257	0.00171138	-6.37046	10792	9.28656	29.8559	3.39638	3.17805
15	0	138	2010	0	0	1.27741	0.0333122	652.4	6.48066	14.97	2.70605	0.00293102	-5.83241	50793.6	10.8355	31.949	3.46414	6.21661
15	0	139	2010	0	0	1.77645	0.0213469	390.27	5.96684	17.51	2.86277	0.00164495	-6.41005	25689.2	10.1538	13.5914	2.60944	4.91998
15	0	140	2010	0	0	1.67246	0.0305186	288.98	5.66636	13.17	2.57794	0.00246195	-6.0068	24708.4	10.1149	6.442	1.86284	4.7185
15	0	141	2010	0	0	1.26559	0.01937	791.62	6.67408	14.5	2.67415	0.000875074	-7.0412	15609.7	9.65565	17.8336	2.88109	3.49651
15	0	142	2010	0	0	1.00897	0.00731132	793.97	6.67705	11.2	2.41591	0.000863205	-7.05486	8002.46	8.9875	44.7552	3.80121	2.99573
15	0	143	2010	0	0	1.70409	0.00821166	565.62	6.33792	9.18	2.21703	0.00116646	-6.75378	21489.2	9.97531	19.6658	2.97888	3.61092
15	0	144	2010	0	0	1.30215	0.0113771	623.11	6.43472	6.73	1.90658	0.000693029	-7.27444	20297.4	9.91825	49.671	3.90542	3.61092
15	0	145	2010	0	0	0.397273	0.010151	164.75	5.10443	6.77	1.9125	0.000897812	-7.01555	12413.5	9.42654	23.6091	3.16163	1.38629
15	0	146	2010	0	0	1.10297	0.00958484	476.36	6.16617	4.62	1.53039	0.000995122	-6.91265	12872.9	9.46288	29.0182	3.36792	3.09104
15	0	147	2010	0	0	1.64866	0.0331021	502.07	6.21874	4.46	1.49515	0.00215186	-6.14142	18358.7	9.81786	22.8815	3.13033	4.02535
15	0	148	2010	0	0	0.935617	0.034725	610.65	6.41452	4.88	1.58515	0.00110545	-6.8075	11370.7	9.3388	28.9393	3.3652	2.70805
15	0	149	2010	0	0	1.00094	0.00629485	509.72	6.23386	7.72	2.04381	0.000931514	-6.9787	10986.2	9.30439	22.7563	3.12484	2.94444
15	0	150	2010	0	0	1.7045	0.0120507	432.99	6.07071	11.03	2.40062	0.00130262	-6.64337	13431	9.50532	17.9418	2.88713	3.4012
16	0	151	2010	0	0	0.619826	0.0303608	229.56	5.43616	14.43	2.66931	0.00103199	-6.87626	51165.2	10.8428	10.0824	2.31079	3.55535
16	0	152	2010	0	0	1.25284	0.0302602	219.8	5.39272	15.76	2.75748	0.0011877	-6.73574	72065.8	11.1853	8.95589	2.19231	3.63759
16	0	153	2010	0	0	2.62422	0.00505908	53	3.97029	14.04	2.64191	0.00198607	-6.2216	58598.9	10.9785	2.38156	0.867757	0.693147
16	0	154	2010	0	0	1.58002	0.00355685	457.74	6.1263	6.75	1.90954	0.000733915	-7.21712	19156.8	9.86041	17.2223	2.8462	2.48491
16	0	155	2010	0	0	2.23485	0.00156951	318.7	5.76425	11.28	2.42303	0.00147966	-6.51594	29169.9	10.2809	14.1654	2.6508	2.83321
16	0	156	2010	0	0	1.51929	0.0276596	152.38	5.02638	85.2	4.445	0.00108016	-6.83065	133878	11.8047	24.7858	3.21027	3.13549
16	1	157	2010	0	0	1.09945	0.00613749	271.3	5.60323	10.83	2.38232	0.00170212	-6.37588	26337.5	10.1787	77.8282	4.3545	2.07944
16	0	158	2010	0	0	2.34877	0.00519497	186.34	5.22757	12.65	2.53766	0.00141283	-6.56216	27110.4	10.2077	39.0909	3.66589	0.693147
16	0	159	2010	0	0	1.67725	0.0094601	287.02	5.65955	12.78	2.54788	0.00098467	-6.9232	20337.9	9.92024	36.1745	3.58836	0
17	0	160	2010	0	0	0.721171	0.0131102	707.37	6.56155	11.84	2.47148	0.00157916	-6.45086	19587.2	9.88263	15.0265	2.70982	4.59512
17	0	161	2010	0	0	2.29547	0.00281421	372.69	5.92075	14.23	2.65535	0.00158981	-6.44414	26932.3	10.2011	12.857	2.55389	3.3673
17	1	162	2010	0	0	1.20698	0.00131027	518.96	6.25183	9.23	2.22246	0.00172188	-6.36434	17462	9.76778	33.1403	3.50075	3.97029
17	0	163	2010	0	0	2.15867	0.0193053	326.3	5.78782	9.95	2.29757	0.000463332	-7.67707	14193.9	9.56057	20.5371	3.02223	2.19722
17	0	164	2010	0	0	1.18126	0.0169145	166.84	5.11704	12.07	2.49072	0.000528704	-7.54508	19426.7	9.8744	21.1844	3.05326	2.07944
17	0	165	2010	0	0	1.41127	0.00935304	91.24	4.51349	9.4	2.24071	0.000422888	-7.7684	28487.2	10.2572	15.6593	2.75106	0.693147
17	0	166	2010	0	0	1.28585	0.0188888	387.65	5.9601	5.14	1.63705	0.000420039	-7.77516	10268.4	9.23682	26.3076	3.26986	2.07944
17	0	167	2010	0	0	1.3181	0.0194165	523.81	6.26113	3.76	1.32442	0.00028495	-8.1632	9579.56	9.16739	11.4103	2.43451	1.79176
17	0	168	2010	0	0	1.26538	0.00401619	674.59	6.51411	7.73	2.04511	0.000686701	-7.28361	11475.4	9.34797	28.2073	3.33958	1.94591
17	0	169	2010	0	0	1.98606	0.00259604	405.62	6.00542	8.82	2.17702	0.00118792	-6.73555	12087.8	9.39995	9.7871	2.28107	1.60944
17	0	170	2010	0	0	1.49049	0.0131482	233.37	5.45263	2.03	0.708036	0.000985286	-6.92258	11146	9.31883	7.64677	2.03428	1.09861
17	0	171	2010	0	0	1.39903	0.00213308	399.19	5.98944	4.67	1.54116	0.00138201	-6.58422	10635.3	9.27193	24.1153	3.18284	0.693147
17	0	172	2010	0	0	1.66913	0.00017221	260.1	5.56107	2.04	0.71295	0.000759963	-7.18224	14042.5	9.54985	5.09772	1.62879	1.38629
17	0	173	2010	0	0	1.16101	0.00353857	243.35	5.4945	5.09	1.62728	0.00120601	-6.72044	14206.1	9.56143	52.6387	3.96345	0.693147
18	0	174	2010	0	0	0.890771	0.0592128	1149.07	7.04671	12.07	2.49072	0.00192696	-6.25181	37084.4	10.521	15.1821	2.72012	6.90274
18	0	175	2010	0	0	1.92956	0.00157186	325.96	5.78677	5.31	1.66959	0.0010736	-6.83673	17623.3	9.77698	11.8168	2.46952	2.99573
18	0	176	2010	0	0	3.3374	0.0269158	111.38	4.71295	8.19	2.10291	0.00144755	-6.53788	32489.2	10.3887	2.93647	1.07721	3.43399
18	0	177	2010	0	0	1.99576	0.00288941	502.32	6.21924	5.35	1.6771	0.000913671	-6.99804	12765.1	9.45447	12.5168	2.52707	2.19722
18	0	178	2010	0	0	2.25595	0.0111198	389.15	5.96396	8.03	2.08318	0.00101132	-6.8965	19367.8	9.87137	17.9643	2.88838	3.43399
18	0	179	2010	0	0	1.43907	0.0106194	541.87	6.29503	12.14	2.49651	0.00198747	-6.22089	15329.9	9.63756	19.0311	2.94607	3.85015
18	1	180	2010	0	0	1.05003	0.00380678	310.89	5.73944	4.07	1.40364	0.0015873	-6.44572	8982.51	9.10304	7.1089	1.96135	1.60944
18	0	181	2010	0	0	1.94222	0.00312893	381.43	5.94393	4.16	1.42552	0.00086667	-7.05085	11083.3	9.31319	29.7209	3.39185	2.3979
18	0	182	2010	0	0	2.64952	0.00454746	425.53	6.05334	2.14	0.760806	0.00044779	-7.71119	13777.3	9.53078	46.5081	3.83963	2.07944
18	0	183	2010	0	0	2.19727	0.00837093	353.35	5.86746	5.97	1.78675	0.0014374	-6.54492	17575.1	9.77424	6.68282	1.89954	3.82864
18	0	184	2010	0	0	1.7874	0.00150629	751.72	6.62236	4.98	1.60543	0.000980039	-6.92792	10100.2	9.22031	26.4806	3.27641	2.30259
18	0	185	2010	0	0	2.0898	0.0166979	349.08	5.8553	5.31	1.66959	0.00063884	-7.35586	14208.4	9.56159	16.0925	2.77835	3.49651
18	0	186	2010	0	0	2.38385	0.00316924	539.02	6.28975	3.23	1.17248	0.00177792	-6.33231	14906.4	9.60955	14.7806	2.69332	2.3979
18	0	187	2010	0	0	1.54284	0.00306453	466.16	6.14453	2.28	0.824175	0.000521011	-7.55974	11916.5	9.38568	32.6232	3.48502	2.19722
18	0	188	2010	0	0	1.9084	0.00417308	685.49	6.53013	3.84	1.34547	0.000890011	-7.02428	11178.8	9.32178	27.0852	3.29899	2.19722
18	0	189	2010	0	0	2.00437	0.00835858	154.9	5.04278	6.15	1.81645	0.00148741	-6.51072	14362.1	9.57235	31.9001	3.46261	1.94591
18	0	190	2010	0	0	0.910584	0.000245807	388.01	5.96103	0.74	-0.301105	0.00112386	-6.79099	6588.2	8.79303	49.4672	3.90131	1.79176
18	0	191	2010	0	0	2.20943	0.00143024	501.13	6.21687	3.08	1.12493	0.00121492	-6.71307	12723.8	9.45123	45.5219	3.81819	2.63906
19	0	192	2010	0	0	1.80268	0.00248938	319.2	5.76582	6.45	1.86408	0.00123524	-6.69649	11989.9	9.39182	13.72	2.61885	1.94591
19	1	193	2010	0	0	0.976396	0.00221464	784.16	6.66461	4.42	1.48614	0.0015355	-6.4789	11313.4	9.33374	18.0696	2.89423	3.04452
19	0	194	2010	0	0	0.851736	0.00709149	279.79	5.63404	3.28	1.18784	0.00226987	-6.08803	6364.21	8.75844	6.34185	1.84717	2.19722
20	0	195	2010	0	0	0.984644	0.00119962	323.54	5.77932	10.28	2.3302	0.00183126	-6.30275	25998.8	10.1658	4.89807	1.58884	4.7185
20	0	196	2010	0	0	4.33297	0	21.8	3.08191	15.32	2.72916	0.000597333	-7.42304	63775.9	11.0631	2.17576	0.777378	0.693147
20	1	197	2010	0	0	5.1487	0	46.48	3.83902	19.54	2.97246	0.00121512	-6.71291	33178	10.4096	302497	12.6198	2.56495
20	0	198	2010	0	0	1.67092	0	180.39	5.19512	11.1	2.40695	0.000950889	-6.95811	13515.8	9.51162	2.92704	1.07399	2.07944
20	0	199	2010	0	0	0.893441	0.000426154	366.73	5.90463	4.59	1.52388	0.00234255	-6.05652	6695.22	8.80915	10.0847	2.31102	1.94591
20	0	200	2010	0	0	1.19219	0	191.26	5.25363	3.74	1.31909	0.00089698	-7.01648	8119.43	9.00202	13.0011	2.56504	1.60944
20	0	201	2010	0	0	1.00567	0.000375551	130.83	4.8739	6.17	1.8197	0.0015463	-6.47189	13073.2	9.47832	7.44289	2.00726	1.94591
20	0	202	2010	0	0	1.50048	0	231.82	5.44596	7.81	2.0554	0.00172282	-6.36379	8029.99	8.99094	20.6882	3.02956	1.09861
20	0	203	2010	0	0	1.4941	0.0182025	97.95	4.58446	10.62	2.36274	0.00111916	-6.79517	30243.9	10.3171	38.1746	3.64217	2.63906
20	0	204	2010	0	0	2.3423	8.51844e-05	259.18	5.55752	5.53	1.71019	0.00159336	-6.44191	12363	9.42246	108.095	4.68301	0.693147
20	0	205	2010	0	0	0.566689	0	300.38	5.70505	3.45	1.23837	0.00377838	-5.57846	4054.75	8.30764	111.768	4.71643	1.09861
20	0	206	2010	0	0	0.634812	0	281.78	5.64113	1.1	0.0953102	0.0013252	-6.62619	4936.18	8.50435	125.106	4.82916	0.693147
21	0	207	2010	0	0	1.13319	0.00105592	220.87	5.39757	7.27	1.98376	0.00104508	-6.86367	21732.3	9.98656	6.01671	1.79454	2.99573
22	0	208	2010	0	0	1.12231	0.00393981	158.8	5.06765	17.42	2.85762	0.00151087	-6.49507	31740.8	10.3654	9.19934	2.21913	3.21888
22	0	209	2010	0	0	1.99936	0.002419	74.82	4.31509	10.18	2.32043	0.000633295	-7.36457	31467.8	10.3567	1.86194	0.621621	2.83321
23	1	210	2010	0	0	0.83616	0.00702987	243.03	5.49318	8.58	2.14943	0.00160603	-6.43399	32902	10.4013	7.56057	2.02295	4.72739
1	1	1	2011	0	0	0.303536	0.0280357	1277.9	7.15297	7.59	2.02683	0.0112648	-4.48607	57270.7	10.9555	10.9609	2.39434	8.49352
2	1	2	2011	0	0	1.24208	0.00581005	997.3	6.90505	17.07	2.83732	0.00154812	-6.47071	27997.1	10.2399	17.7596	2.87693	5.40268
2	0	3	2011	0	0	1.93932	0.0128314	737.1	6.60272	9.79	2.28136	0.00113838	-6.77815	50192	10.8236	7.10715	1.9611	4.85981
2	1	4	2011	0	0	0.821459	0.0363325	289.8	5.66919	21.11	3.04975	0.00100834	-6.89945	25031.8	10.1279	13.8778	2.63029	4.56435
2	0	5	2011	0	0	1.67697	0.0151791	980	6.88755	21.39	3.06292	0.000957287	-6.95141	21229.8	9.96316	26.1961	3.26561	5.32301
2	0	6	2011	0	0	1.90398	0.000727728	736.9	6.60245	19.99	2.99523	0.000754204	-7.18985	14045.9	9.55009	15.5405	2.74345	3.61092
2	0	7	2011	0	0	1.74203	0.011751	1160.7	7.05678	17.86	2.88256	0.000634924	-7.36201	15286.6	9.63473	20.2823	3.00975	5.32301
2	0	8	2011	0	0	1.11363	0.0107863	467.4	6.14719	14.41	2.66792	0.000901476	-7.01148	17988.9	9.79751	9.59203	2.26093	2.83321
2	0	9	2011	0	0	1.81677	0.00333117	374.3	5.92506	11.93	2.47906	0.00124072	-6.69207	22236.2	10.0095	14.5525	2.67776	2.94444
2	0	10	2011	0	0	1.46	0.00731499	734.8	6.5996	17.32	2.85186	0.000438071	-7.73313	25285.7	10.138	28.2928	3.34261	3.91202
2	0	11	2011	0	0	1.55897	0.0230553	424.9	6.05185	10.76	2.37584	0.00173239	-6.35825	25790.7	10.1578	19.016	2.94528	4.40672
2	0	12	2011	0	0	1.83455	0.0102352	441.6	6.0904	13.65	2.61374	0.000721794	-7.23377	14962.6	9.61331	21.3095	3.05915	3.3322
3	1	13	2011	0	0	0.711456	0.0423972	1419.4	7.25799	7.36	1.99606	0.0113826	-4.47567	57903.3	10.9665	8.34043	2.12112	8.14497
4	0	14	2011	0	0	0.857252	0.0374766	636.4	6.45583	18.96	2.94233	0.00391835	-5.54208	53486.9	10.8872	10.0178	2.30436	7.2086
4	0	15	2011	0	0	1.23075	0.0329016	468	6.14847	24.35	3.19253	0.00352391	-5.64819	75350.7	11.2299	16.316	2.79215	7.15618
4	0	16	2011	0	0	1.23379	0.0266541	976.7	6.88418	8.25	2.11021	0.00291487	-5.83793	29040.7	10.2765	12.8873	2.55625	5.50533
4	0	17	2011	0	0	1.28491	0.0550539	362.9	5.89413	14.11	2.64688	0.00349901	-5.65528	54343.9	10.9031	9.11806	2.21026	6.72623
4	1	18	2011	0	0	1.30035	0.054338	642.3	6.46506	24.83	3.21205	0.00500187	-5.29794	71628	11.1792	22.5246	3.11461	7.11964
4	0	19	2011	0	0	1.41355	0.0342937	764.9	6.63975	14.22	2.65465	0.00320353	-5.7435	39279	10.5784	21.83	3.08329	6.06379
4	0	20	2011	0	0	1.18523	0.0279256	505.2	6.22495	17.53	2.86391	0.00417754	-5.47803	22526.6	10.0225	21.8488	3.08415	3.93183
4	1	21	2011	0	0	1.18125	0.0619112	543.2	6.29748	8.48	2.13771	0.00369775	-5.60003	24674.1	10.1135	13.3418	2.5909	4.46591
4	0	22	2011	0	0	1.24617	0.0393355	820.7	6.71016	9.7	2.27213	0.00429451	-5.45042	26806.9	10.1964	42.75	3.75537	5.18739
4	0	23	2011	0	0	1.40284	0.0516311	460.1	6.13144	9.06	2.20387	0.00368452	-5.60362	41344.5	10.6297	23.6235	3.16224	5.38907
4	1	24	2011	0	0	1.35625	0.050508	271.9	5.60543	18.45	2.91506	0.00303031	-5.79909	51886.4	10.8568	14.6276	2.68291	5.50126
4	0	25	2011	0	0	1.39283	0.0377849	507.1	6.22871	20.01	2.99623	0.00217959	-6.12862	36747.1	10.5118	36.4411	3.5957	4.93447
4	0	26	2011	0	0	1.23723	0.00927675	555.1	6.31915	8.07	2.08815	0.0034947	-5.65651	19524.8	9.87944	17.8337	2.88109	3.49651
5	1	27	2011	0	0	1.3646	0.0299454	576.4	6.3568	12.72	2.54318	0.00464631	-5.37168	55774	10.9291	13.7056	2.61781	6.97821
5	1	28	2011	0	0	1.13608	0.00192997	798.4	6.68261	15.38	2.73307	0.00214139	-6.1463	30250.5	10.3173	17.7187	2.87462	6.11368
5	0	29	2011	0	0	1.54189	0.041513	343.1	5.83802	12.53	2.52813	0.00353978	-5.64369	41559.1	10.6349	19.5797	2.97449	5.82008
5	0	30	2011	0	0	1.39497	0.0399573	261.1	5.5649	17.83	2.88088	0.00300996	-5.80583	36804.6	10.5134	14.3575	2.66427	5.67675
5	0	31	2011	0	0	1.38386	0.0155981	440	6.08677	19.66	2.97859	0.0037003	-5.59934	53176.2	10.8814	38.546	3.65185	5.72685
5	0	32	2011	0	0	1.14683	0.00612623	469.1	6.15082	15.15	2.718	0.0033949	-5.68548	32066.3	10.3756	39.2366	3.66961	5.62762
5	0	33	2011	0	0	1.53721	0.00318929	252.6	5.53181	9.61	2.2628	0.0035245	-5.64802	25604.8	10.1505	10.0695	2.30951	4.20469
5	0	34	2011	0	0	1.00445	0.00901679	97	4.57471	9.12	2.21047	0.00355728	-5.63876	55943	10.9321	14.9558	2.7051	3.21888
5	0	35	2011	0	0	1.1841	0.00335343	586.8	6.37468	16.44	2.79972	0.00204846	-6.19067	32269.7	10.3819	21.5182	3.0689	5.84064
5	0	36	2011	0	0	1.24057	0.00358455	251.3	5.52665	14.4	2.66723	0.0037362	-5.58969	26445	10.1828	31.7159	3.45682	3.93183
6	0	37	2011	0	0	1.00659	0.0220823	649.4	6.47605	11.41	2.43449	0.00131879	-6.63104	36576.7	10.5072	22.1617	3.09837	5.92959
6	0	38	2011	0	0	1.81161	0.0155314	326.5	5.78843	3.61	1.28371	0.00137986	-6.58578	26457.7	10.1833	13.4281	2.59735	3.4012
6	0	39	2011	0	0	1.50612	0.004904	273.4	5.61094	11.76	2.4647	0.00133766	-6.61683	33928.4	10.432	20.2778	3.00953	3.4012
6	0	40	2011	0	0	1.82762	0.0244251	689.5	6.53597	16.41	2.79789	0.00157843	-6.45132	36641.9	10.5089	35.3768	3.56606	5.92426
6	0	41	2011	0	0	1.30925	0.0324142	479.2	6.17212	14.17	2.65113	0.00145787	-6.53078	25698.1	10.1542	34.3543	3.53673	4.7185
6	1	42	2011	0	0	1.2373	0.00562821	313.4	5.74748	4.77	1.56235	0.00144503	-6.53962	23688	10.0727	11.899	2.47645	3.95124
6	0	43	2011	0	0	1.81413	0.00899388	295.1	5.68731	8.38	2.12585	0.00150859	-6.49658	34053.2	10.4357	20.223	3.00682	4.09434
6	0	44	2011	0	0	1.33781	0.0066052	340	5.82895	6.46	1.86563	0.000752916	-7.19156	23099.6	10.0476	59.3895	4.08412	3.13549
7	0	45	2011	0	0	0.78188	0.0207325	606.6	6.40787	18.2	2.90142	0.00171459	-6.36858	45104.4	10.7167	13.7773	2.62303	6.84055
7	1	46	2011	0	0	0.997696	0.0354738	766.4	6.6417	23.84	3.17136	0.00243704	-6.01697	52996	10.878	20.4005	3.01556	6.44889
7	0	47	2011	0	0	1.66262	0.00885483	423.8	6.04926	12.04	2.48823	0.00196245	-6.23356	50620.5	10.8321	7.30463	1.98851	5.7301
7	0	48	2011	0	0	1.78738	0.00495055	394.2	5.97686	8.51	2.14124	0.00111181	-6.80176	29278.5	10.2846	15.0971	2.7145	4.36945
7	0	49	2011	0	0	2.89091	0.00338705	186	5.22575	22.74	3.12413	0.00081103	-7.11721	91744	11.4268	14.0205	2.64052	5.03695
7	0	50	2011	0	0	1.65112	0.0176239	651.8	6.47974	18.56	2.92101	0.00259049	-5.95591	49360.9	10.8069	27.9291	3.32967	5.35659
7	0	51	2011	0	0	1.60615	0.0131587	877.6	6.77719	17.77	2.87751	0.00258436	-5.95828	27235.4	10.2123	19.1899	2.95438	5.70378
7	0	52	2011	0	0	1.52138	0.0163452	847	6.7417	24.35	3.19253	0.00198399	-6.22265	25058.5	10.129	26.9011	3.29217	5.26786
7	0	53	2011	0	0	1.3569	0.00280825	559.5	6.32704	9.7	2.27213	0.00119797	-6.72712	29351.4	10.2871	31.6849	3.45584	4.98361
7	0	54	2011	0	0	1.42326	0.0222462	253.8	5.53655	27.8	3.32504	0.00266548	-5.92737	52822.7	10.8747	28.127	3.33673	4.47734
7	0	55	2011	0	0	1.49711	0.0202157	289	5.66643	10.36	2.33795	0.00100405	-6.90371	30301.7	10.319	7.29637	1.98738	4.40672
7	0	56	2011	0	0	1.84881	0.0105726	127	4.84419	10.78	2.37769	0.00451755	-5.39978	32951.4	10.4028	3.49565	1.25152	0
7	0	57	2011	0	0	1.246	0.00626775	1081	6.98564	15.76	2.75748	0.00109567	-6.81639	19289.2	9.8673	12.2675	2.50695	4.70048
7	0	58	2011	0	0	1.60265	0.00630183	576	6.35611	18.32	2.90799	0.00133536	-6.61855	24480.6	10.1056	26.3584	3.27179	4.74493
7	0	59	2011	0	0	1.84801	0.00381958	604.2	6.40391	15.39	2.73372	0.00111549	-6.79846	23122	10.0485	13.1057	2.57305	4.41884
7	0	60	2011	0	0	1.4571	0.0370539	380.7	5.94201	20.03	2.99723	0.00155602	-6.46562	33893.3	10.431	21.2567	3.05667	4.76217
7	0	61	2011	0	0	1.7711	0.00333579	966.5	6.87368	10.14	2.31649	0.00155	-6.4695	13147.5	9.48398	23.6933	3.16519	3.98898
8	1	62	2011	0	0	0.36478	0.0368795	162.4	5.09006	13.63	2.61227	0.00190089	-6.26543	25016.4	10.1273	9.40445	2.24118	3.63759
8	1	63	2011	0	0	0.338999	0.0512052	58.1	4.06217	6.66	1.89612	0.00750824	-4.89175	31855.9	10.369	9.33717	2.234	0.693147
9	0	64	2011	0	0	0.865188	0.0210873	365	5.8999	9.7	2.27213	0.00372867	-5.5917	34570.8	10.4508	5.43258	1.69241	5.48064
9	0	65	2011	0	0	1.15928	0.00814267	318.9	5.76488	12.11	2.49403	0.00125526	-6.68041	17772.9	9.78543	8.07444	2.0887	3.63759
9	0	66	2011	0	0	1.52567	0.0221777	131.4	4.87825	8.48	2.13771	0.00142412	-6.5542	27001.9	10.2037	3.6833	1.30381	3.04452
9	0	67	2011	0	0	2.41687	0.0109798	334.3	5.81204	7.02	1.94876	0.00189225	-6.26999	25546.6	10.1483	16.6688	2.81354	3.46574
9	1	68	2011	0	0	2.16683	0.0157317	217.5	5.3822	14.12	2.64759	0.00168418	-6.38648	27496.3	10.2218	27.0932	3.29928	3.52636
9	0	69	2011	0	0	1.60352	0.0087517	172.6	5.15098	8.74	2.16791	0.00114383	-6.77338	34851.4	10.4588	13.0483	2.56866	2.07944
9	0	70	2011	0	0	1.48644	0.00472092	323.3	5.77858	10.29	2.33117	0.0013411	-6.61426	19146.8	9.85989	26.0551	3.26021	2.99573
9	0	71	2011	0	0	1.3799	0.0127604	516.7	6.24746	5.12	1.63315	0.00117887	-6.7432	13839.7	9.5353	17.5405	2.86451	4.21951
9	0	72	2011	0	0	1.33783	0.00195437	310.1	5.73689	4.53	1.51072	0.00208044	-6.17517	12637.6	9.44443	33.2007	3.50257	2.30259
9	0	73	2011	0	0	2.07505	0.00513551	440.1	6.087	6.01	1.79342	0.00101703	-6.89087	18389.3	9.81953	22.332	3.10602	2.70805
9	0	74	2011	0	0	3.34589	0.0109588	389.2	5.96409	10.03	2.30558	0.00125249	-6.68263	21197.5	9.96164	95.7956	4.56222	2.70805
10	0	75	2011	0	0	1.29182	0.0124804	761.8	6.63568	16.21	2.78563	0.00110173	-6.81088	36925.3	10.5167	18.1219	2.89712	5.66988
10	1	76	2011	0	0	1.28155	0.0179336	433.3	6.07143	7.1	1.96009	0.00112398	-6.79088	35708.4	10.4831	11.9545	2.48111	4.12713
10	0	77	2011	0	0	1.57317	0.0111563	341.1	5.83218	8.6	2.15176	0.000502439	-7.59604	20250.7	9.91595	14.5621	2.67842	3.21888
10	0	78	2011	0	0	1.82239	0.0204517	122.5	4.80811	13.69	2.61667	0.000824788	-7.10038	28645.9	10.2628	16.807	2.8218	1.60944
10	0	79	2011	0	0	1.39122	0.0208201	226	5.42053	6.67	1.89762	0.00313791	-5.7642	24207	10.0944	22.2423	3.102	2.30259
10	0	80	2011	0	0	1.91594	0.0186654	128.5	4.85593	6.07	1.80336	0.000921845	-6.98913	28983.2	10.2745	15.262	2.72536	2.63906
10	0	81	2011	0	0	1.45667	0.0084498	292.1	5.6771	8.61	2.15292	0.00013461	-8.91313	32787.3	10.3978	39.2643	3.67032	1.94591
10	0	82	2011	0	0	1.47445	0.0101801	202.5	5.31074	5.12	1.63315	0.000967947	-6.94033	19198.7	9.8626	51.5443	3.94244	1.60944
11	0	83	2011	0	0	0.766937	0.0120894	993.3	6.90103	8.73	2.16677	0.00271209	-5.91004	29972.8	10.308	16.8187	2.82249	6.24222
11	0	84	2011	0	0	1.16342	0.00502193	567.4	6.34106	6.23	1.82938	0.00201134	-6.20895	13897.2	9.53944	13.746	2.62075	4.04305
11	0	85	2011	0	0	1.32879	0.0106834	188.9	5.24122	6.33	1.8453	0.000878046	-7.03781	18841	9.84379	10.4643	2.34797	2.19722
11	0	86	2011	0	0	1.97886	0.00915614	108.8	4.68951	5.65	1.73166	0.00153358	-6.48015	20180.6	9.91248	7.70721	2.04216	1.38629
11	0	87	2011	0	0	2.12277	0.00428817	151.2	5.0186	7.39	2.00013	0.00107473	-6.83568	23295.3	10.056	15.324	2.72942	2.07944
11	0	88	2011	0	0	5.71379	0.00728647	281.6	5.64049	23.6	3.16125	0.000371772	-7.89723	93490.4	11.4456	13.2458	2.58368	4.94164
11	0	89	2011	0	0	1.24318	0.0234243	126.3	4.83866	9.68	2.27006	0.00397155	-5.5286	12723.9	9.45123	7.38391	1.9993	1.79176
11	0	90	2011	0	0	0.615848	0.0155761	250.5	5.52346	6.26	1.83418	0.000980315	-6.92764	17430.6	9.76598	26.0069	3.25836	3.29584
11	0	91	2011	0	0	2.25659	0.00280317	92.7	4.52937	8	2.07944	0.000594691	-7.42747	23291.1	10.0558	12.2136	2.50255	1.94591
11	0	92	2011	0	0	0.963206	0.0200994	267.2	5.588	10.86	2.38509	0.00306866	-5.78652	23617.9	10.0698	23.2267	3.1453	3.68888
11	0	93	2011	0	0	0.495632	0.0128647	174.6	5.1625	8.22	2.10657	0.00156845	-6.45767	12696.5	9.44908	32.0788	3.4682	2.3979
11	0	94	2011	0	0	0.720351	0.00920993	581.9	6.3663	25.72	3.24727	0.00100341	-6.90436	10953	9.30136	87.7465	4.47445	2.56495
12	0	95	2011	0	0	1.40388	0.0321983	706.1	6.55976	21.36	3.06152	0.00523423	-5.25254	34059.6	10.4359	21.9419	3.0884	6.2519
12	0	96	2011	0	0	2.38214	0.0405377	385.4	5.95428	23.59	3.16082	0.00880046	-4.73295	30224.6	10.3164	15.5008	2.74089	5.34233
12	0	97	2011	0	0	1.53342	0.0420165	365.5	5.90127	13.96	2.6362	0.005779	-5.15353	17234.9	9.75469	14.6991	2.68779	4.58497
12	0	98	2011	0	0	2.40052	0.0147484	245.6	5.5037	5.89	1.77326	0.00282945	-5.86767	21321	9.96745	9.12135	2.21062	4.00733
12	0	99	2011	0	0	2.61181	0.0559817	228.6	5.43197	16.45	2.80033	0.00305511	-5.79094	36470.1	10.5042	7.17818	1.97105	4.39445
12	0	100	2011	0	0	2.6315	0.0350609	221.8	5.40178	8.87	2.18267	0.00209906	-6.16627	18402.7	9.82025	11.1733	2.41352	3.29584
12	0	101	2011	0	0	3.19906	0.0265381	74.2	4.30676	10.62	2.36274	0.00309591	-5.77767	55900.2	10.9313	7.29631	1.98737	3.82864
12	0	102	2011	0	0	1.85671	0.0144988	618.7	6.42762	13.25	2.584	0.00285579	-5.85841	16056	9.68384	19.7138	2.98132	3.3322
12	0	103	2011	0	0	1.09764	0.0356976	148.1	4.99789	14.41	2.66792	0.00559376	-5.1861	17941.9	9.79489	22.1807	3.09922	2.94444
12	0	104	2011	0	0	1.8507	0.0275518	452.9	6.11567	19.57	2.974	0.00204847	-6.19066	15173	9.62727	34.0083	3.5266	4.00733
12	0	105	2011	0	0	1.22886	0.00491153	1025.8	6.93323	6.13	1.81319	0.00153928	-6.47644	7856.5	8.9691	17.9027	2.88495	4.31749
12	0	106	2011	0	0	1.25666	0.0225334	649.1	6.47559	5.43	1.69194	0.00128348	-6.65818	10499.9	9.25912	22.1906	3.09967	2.70805
12	0	107	2011	0	0	1.3952	0.0175005	709.6	6.5647	5.53	1.71019	0.00172615	-6.36186	10229.9	9.23307	25.2513	3.22888	3.89182
12	0	108	2011	0	0	1.15974	0.0275532	604.2	6.40391	6.54	1.87794	0.00138258	-6.5838	9024.95	9.10775	36.8652	3.60727	3.09104
12	1	109	2011	0	0	1.40181	0.0313448	161.4	5.08389	10.52	2.35328	0.00272492	-5.90532	18477	9.82428	11.6302	2.4536	3.52636
12	0	110	2011	0	0	1.59486	0.0300093	279.4	5.63264	8.4	2.12823	0.00633274	-5.06202	18487.5	9.82485	32.6752	3.48661	3.66356
13	1	111	2011	0	0	2.16644	0.00841561	164.6	5.10352	16.44	2.79972	0.00137114	-6.59211	24842.4	10.1203	17.8646	2.88282	2.94444
13	0	112	2011	0	0	2.46667	0.0176545	190.3	5.2486	7.42	2.00418	0.00184091	-6.2975	24792.7	10.1183	8.7131	2.16483	3.71357
13	0	113	2011	0	0	1.78295	0.0397157	502.4	6.2194	21.16	3.05211	0.000939419	-6.97025	18560.5	9.82879	31.9003	3.46262	2.89037
13	0	114	2011	0	0	2.44936	0.0492218	119.4	4.78248	11.03	2.40062	0.00170672	-6.37318	47800.4	10.7748	5.69659	1.73987	3.73767
13	0	115	2011	0	0	2.43828	0.021952	122	4.80402	13.08	2.57108	0.000996502	-6.91126	26534.8	10.1862	42.9439	3.75989	3.04452
13	1	116	2011	0	0	1.33673	0.0448936	918.3	6.82252	10.27	2.32923	0.000937801	-6.97197	11147.9	9.31901	45.0979	3.80884	3.09104
13	0	117	2011	0	0	1.86883	0.0369176	501.6	6.2178	11.26	2.42126	0.00113257	-6.78327	11803.7	9.37617	40.6776	3.70568	2.89037
13	0	118	2011	0	0	2.49979	0.0258099	566.9	6.34018	6.16	1.81808	0.00138806	-6.57985	13902.8	9.53985	51.7311	3.94606	3.21888
13	0	119	2011	0	0	1.88402	0.0153357	412	6.02102	8.25	2.11021	0.00146908	-6.52312	13260.4	9.49254	36.0934	3.58611	2.48491
13	0	120	2011	0	0	1.78754	0.0345254	750.2	6.62034	18.79	2.93332	0.00126213	-6.67495	11791.8	9.37516	100.829	4.61343	2.77259
14	0	121	2011	0	0	1.4561	0.0402066	1010.1	6.9178	6.35	1.84845	0.00204032	-6.19465	39875.1	10.5935	9.471	2.24823	6.32436
14	0	122	2011	0	0	1.28971	0.0141237	543.4	6.29785	13.87	2.62973	0.00141931	-6.55758	16111.4	9.68728	15.3327	2.72999	3.82864
14	0	123	2011	0	0	1.96631	0.04225	711.1	6.56681	10.64	2.36462	0.00220604	-6.11655	28894.1	10.2714	7.02125	1.94894	5.30827
14	0	124	2011	0	0	2.59454	0.0133856	548.9	6.30792	9.5	2.25129	0.00150153	-6.50127	21199.6	9.96174	12.0043	2.48527	4.43082
14	0	125	2011	0	0	1.99355	0.00668687	590.9	6.38165	8.59	2.1506	0.00223677	-6.10272	20203	9.91359	5.83637	1.76411	4.27667
14	0	126	2011	0	0	3.91261	0.04633	164.1	5.10048	10.59	2.35991	0.00129086	-6.65245	22276.9	10.0113	10.9311	2.39161	3.4012
14	0	127	2011	0	0	2.09014	0.0230077	612.5	6.41755	10.09	2.31154	0.00170356	-6.37503	18373.9	9.81869	13.1537	2.57671	4.66344
14	0	128	2011	0	0	2.9694	0.0218336	370	5.9135	13.72	2.61885	0.00225776	-6.09338	28621.3	10.2619	5.9499	1.78337	4.62497
14	0	129	2011	0	0	3.14313	0.0113349	416.6	6.03213	8.21	2.10535	0.0015966	-6.43988	17580	9.77452	14.7983	2.69452	4.20469
14	0	130	2011	0	0	3.1834	0.014595	494.1	6.20274	13.29	2.58701	0.00102937	-6.87881	25896.6	10.1619	41.8329	3.73368	4.51086
14	0	131	2011	0	0	3.79265	0.0367671	276.4	5.62185	5.4	1.6864	0.000757882	-7.18498	20680.6	9.93695	17.442	2.85888	2.30259
14	0	132	2011	0	0	2.95195	0.0395815	225.6	5.41876	9.68	2.27006	0.00186715	-6.28334	32296.4	10.3827	21.709	3.07773	3.49651
14	0	133	2011	0	0	1.8834	0.011428	1200.9	7.09083	5.97	1.78675	0.00195821	-6.23572	15142.1	9.62523	19.689	2.98006	4.39445
14	0	134	2011	0	0	1.6907	0.00829532	926.8	6.83174	4.04	1.39624	0.0012112	-6.71614	12469.3	9.43102	8.55387	2.14638	4.2485
14	0	135	2011	0	0	1.29608	0.014725	876.6	6.77605	5.48	1.70111	0.00112127	-6.79329	14449.9	9.57844	21.8984	3.08641	3.3673
14	0	136	2011	0	0	1.79691	0.0132995	1238.5	7.12166	10.65	2.36556	0.00107759	-6.83303	11035	9.30883	78.053	4.35739	2.94444
14	0	137	2011	0	0	1.41495	0.0114687	892.1	6.79358	10.39	2.34084	0.00172288	-6.36376	12200.6	9.40924	26.9695	3.29471	4.34381
15	0	138	2011	0	0	1.41713	0.0298975	656.6	6.48708	14.35	2.66375	0.00274503	-5.89796	55778.2	10.9291	28.5884	3.353	6.4151
15	0	139	2011	0	0	1.94811	0.0202897	391.4	5.96973	18.4	2.91235	0.0199629	-3.91388	28356.2	10.2526	14.2966	2.66002	5.35186
15	0	140	2011	0	0	1.89303	0.0278066	290.3	5.67091	13.48	2.60121	0.00198035	-6.22448	28582	10.2605	6.8937	1.93061	4.80402
15	0	141	2011	0	0	1.40341	0.0185083	796.6	6.68035	30.42	3.4151	0.000717582	-7.23962	16994.4	9.74064	16.8092	2.82193	3.66356
15	0	142	2011	0	0	1.08169	0.00648567	797.5	6.68148	12.25	2.50553	0.000715588	-7.24241	8975.15	9.10221	46.1471	3.83183	3.3673
15	0	143	2011	0	0	1.88826	0.006349	569.2	6.34423	9.49	2.25024	0.00128834	-6.6544	24287	10.0977	20.0418	2.99782	3.3322
15	0	144	2011	0	0	1.41785	0.0109835	625.7	6.43887	7.3	1.98787	0.000763698	-7.17734	22193.5	10.0076	50.1126	3.91427	3.68888
15	0	145	2011	0	0	0.417332	0.00922308	168.4	5.12634	7.17	1.96991	0.00100019	-6.90756	14084.5	9.55283	26.0713	3.26083	1.94591
15	0	146	2011	0	0	1.24561	0.00896131	478.7	6.17107	6.02	1.79509	0.00109005	-6.82153	14374.8	9.57323	29.0309	3.36836	3.52636
15	0	147	2011	0	0	1.8505	0.0315669	506.5	6.22752	10.46	2.34756	0.00220978	-6.11486	20553	9.93076	23.7653	3.16823	3.73767
15	0	148	2011	0	0	1.01728	0.0314265	631.2	6.44762	5.31	1.66959	0.00113085	-6.78479	12742.1	9.45267	24.0441	3.17989	3.17805
15	0	149	2011	0	0	1.10042	0.00543204	513.5	6.24125	10.18	2.32043	0.000835944	-7.08695	12495.2	9.4331	19.9795	2.99471	2.70805
15	0	150	2011	0	0	1.87211	0.0128053	435.8	6.07718	12.72	2.54318	0.00102023	-6.88773	15683.5	9.66037	15.9284	2.7681	3.73767
16	0	151	2011	0	0	0.618163	0.0262708	232.3	5.44803	13.48	2.60121	0.00102358	-6.88445	52787.7	10.874	11.044	2.40189	4.21951
16	0	152	2011	0	0	1.32149	0.0266484	221.8	5.40178	16.2	2.78501	0.00121634	-6.71191	78811.9	11.2748	7.82226	2.05697	3.85015
16	0	153	2011	0	0	2.77236	0.00795513	54.1	3.99083	13.74	2.62031	0.00229863	-6.07544	62785.4	11.0475	2.13358	0.757802	1.09861
16	0	154	2011	0	0	1.74577	0.0017619	459.9	6.13101	6.79	1.91545	0.000589152	-7.43683	21826.7	9.99089	18.4066	2.91271	3.4012
16	0	155	2011	0	0	2.5082	0.00215543	320.1	5.76863	11.72	2.4613	0.00118952	-6.73421	32379.1	10.3853	13.4129	2.59621	1.94591
16	0	156	2011	0	0	1.609	0.0254857	158.2	5.06386	68.21	4.22259	0.00220302	-6.11793	114330	11.6468	26.3161	3.27018	3.21888
16	1	157	2011	0	0	1.21203	0.00548652	270.4	5.5999	11.01	2.3988	0.00176974	-6.33692	31587.3	10.3605	78.7671	4.3665	2.19722
16	0	158	2011	0	0	2.49373	0.00458485	186.8	5.23004	13.81	2.62539	0.000899158	-7.01405	30240.7	10.3169	35.493	3.56934	0
16	0	159	2011	0	0	1.79181	0.011993	288.8	5.66573	13.09	2.57185	0.00110153	-6.81106	22615.7	10.0264	35.709	3.5754	1.38629
17	0	160	2011	0	0	0.770701	0.0109054	711.5	6.56738	12.08	2.49155	0.00172042	-6.36519	21862.4	9.99252	15.3212	2.72924	4.86753
17	0	161	2011	0	0	2.28069	0.0143681	374.8	5.92639	13.9	2.63189	0.00136613	-6.59577	29338.8	10.2867	13.2547	2.58435	3.82864
17	1	162	2011	0	0	1.334	0.00166924	521.8	6.25728	9.91	2.29354	0.00197541	-6.22698	16682.3	9.7221	34.628	3.54466	4.2485
17	0	163	2011	0	0	2.59157	0.0182886	327.6	5.79179	11.74	2.463	0.00120436	-6.72181	17810	9.78752	11.2666	2.42184	1.79176
17	0	164	2011	0	0	1.19348	0.0117136	167.9	5.12337	12.36	2.51447	0.000826243	-7.09862	22515.4	10.022	17.4141	2.85728	2.56495
17	0	165	2011	0	0	1.57297	0.00192622	91.4	4.51525	10.43	2.34469	0.000574954	-7.46122	33255.1	10.412	12.5214	2.52744	0.693147
17	0	166	2011	0	0	1.45455	0.0151719	391.2	5.96922	5.83	1.76302	0.00038104	-7.87261	16079.1	9.68528	12.9185	2.55866	2.07944
17	0	167	2011	0	0	1.16246	0.0215311	527.7	6.26853	3.83	1.34286	0.000557212	-7.49256	10692.1	9.27726	11.2889	2.42382	1.94591
17	0	168	2011	0	0	1.31925	0.00382926	684.8	6.52913	8.23	2.10779	0.00100898	-6.89882	12975.6	9.47083	26.4566	3.27551	3.13549
17	0	169	2011	0	0	2.06558	0.00102876	385.3	5.95402	11.45	2.43799	0.00172787	-6.36087	13232.3	9.49042	9.70422	2.27256	1.09861
17	0	170	2011	0	0	1.46861	0.0149998	233.3	5.45233	2.67	0.982078	0.00118013	-6.74213	12738.6	9.45239	5.59065	1.7211	1.60944
17	0	171	2011	0	0	1.17243	0.00108622	420.4	6.04121	5.41	1.68825	0.00177865	-6.3319	10619.1	9.27041	19.5582	2.97339	1.60944
17	0	172	2011	0	0	1.72806	0.00465734	261.7	5.5672	2.3	0.832909	0.00119989	-6.72553	16169.6	9.69089	5.38402	1.68344	1.38629
17	0	173	2011	0	0	1.32083	0.00293888	246.6	5.50777	5.09	1.62728	0.00155882	-6.46383	17223	9.754	45.9158	3.82681	0.693147
18	0	174	2011	0	0	0.929092	0.0617462	1163.3	7.05902	12.33	2.51204	0.0021447	-6.14476	34194.2	10.4398	15.0083	2.70861	7.14283
18	0	175	2011	0	0	2.05922	0.00170666	327.1	5.79027	6.07	1.80336	0.0010622	-6.84741	20409.9	9.92378	11.765	2.46513	3.46574
18	0	176	2011	0	0	3.64928	0.0151811	111.7	4.71582	8.85	2.18042	0.00168091	-6.38842	37193.9	10.5239	2.94094	1.07873	4.07754
18	0	177	2011	0	0	2.3209	0.00276888	503	6.22059	6.3	1.84055	0.000784023	-7.15107	14966.1	9.61354	12.3152	2.51084	2.3979
18	0	178	2011	0	0	2.46062	0.0108848	390.5	5.96743	8.91	2.18717	0.00139804	-6.57268	22135.9	10.005	19.0518	2.94716	3.61092
18	0	179	2011	0	0	1.65127	0.0172627	543.4	6.29785	12.07	2.49072	0.00226404	-6.09061	18063.2	9.80163	19.309	2.96057	4.52179
18	1	180	2011	0	0	1.29084	0.00369887	311.3	5.74076	4.25	1.44692	0.00179538	-6.32254	11379.4	9.33956	7.45752	2.00922	2.77259
18	0	181	2011	0	0	2.02288	0.00364926	382.7	5.94725	4.5	1.50408	0.00082704	-7.09766	12994.6	9.47229	26.1513	3.2639	3.21888
18	0	182	2011	0	0	2.95135	0.00936835	426.1	6.05467	2.23	0.802002	0.000496441	-7.60805	16174.5	9.69119	35.2839	3.56343	2.3979
18	0	183	2011	0	0	2.4028	0.00852605	354.4	5.87043	6.4	1.8563	0.00132835	-6.62382	19875.5	9.89724	6.78635	1.91491	3.52636
18	0	184	2011	0	0	1.97248	0.00527003	756.2	6.62831	5.66	1.73342	0.00100128	-6.90647	11492.3	9.34943	25.2336	3.22818	2.83321
18	0	185	2011	0	0	2.20281	0.0159327	350.8	5.86022	6.01	1.79342	0.000702619	-7.2607	15985.8	9.67946	9.16581	2.21548	3.95124
18	0	186	2011	0	0	2.67936	0.00296547	542.9	6.29693	3.41	1.22671	0.00188466	-6.27401	17129.7	9.74857	14.5677	2.67881	2.48491
18	0	187	2011	0	0	1.73347	0.00334344	468.5	6.14954	2.4	0.875469	0.000589031	-7.43703	14428.1	9.57694	32.7401	3.4886	2.07944
18	0	188	2011	0	0	2.15703	0.00324271	690.7	6.53771	4.29	1.45629	0.00094344	-6.96598	12956.7	9.46937	24.5546	3.2009	2.89037
18	0	189	2011	0	0	2.15718	0.00679961	155.8	5.04857	6.37	1.8516	0.0035336	-5.64544	16234.1	9.69487	39.843	3.68495	1.94591
18	0	190	2011	0	0	1.17709	0.001563	389.4	5.96461	0.78	-0.248461	0.00119542	-6.72926	7317.16	8.89798	46.8721	3.84742	3.3322
18	0	191	2011	0	0	2.40682	0.00297364	503.9	6.22238	3.74	1.31909	0.00143381	-6.54742	16082.6	9.68549	45.8392	3.82514	3.3322
19	0	192	2011	0	0	1.95173	0.00313757	321.4	5.77269	6.43	1.86097	0.00128043	-6.66056	15094.4	9.62208	12.9693	2.56259	1.79176
19	1	193	2011	0	0	1.03387	0.00191841	771.9	6.64886	4.4	1.4816	0.00217912	-6.12884	12855.7	9.46154	15.6464	2.75024	3.3322
19	0	194	2011	0	0	0.875861	0.00931892	282.3	5.64297	3.34	1.20597	0.00255016	-5.9716	8744.41	9.07617	5.98891	1.78991	2.48491
20	0	195	2011	0	0	0.989545	0.000811131	323.3	5.77858	10.37	2.33892	0.00168518	-6.38588	26349.6	10.1792	5.22041	1.65258	5.05625
20	0	196	2011	0	0	4.89134	0	19.5	2.97041	17.79	2.87864	0.00050778	-7.58546	71050.8	11.1711	1.96649	0.676253	0
20	1	197	2011	0	0	4.75546	0	46.6	3.8416	18.76	2.93173	0.000637581	-7.35783	35109.5	10.4662	22138.3	10.0051	3.13549
20	0	198	2011	0	0	1.82956	0.00528493	179.4	5.18962	11.58	2.44928	0.0014058	-6.56715	14489.8	9.5812	2.84032	1.04392	2.70805
20	0	199	2011	0	0	0.958303	0.000888749	369.6	5.91242	4.56	1.51732	0.00250034	-5.99133	7666.43	8.94461	10.37	2.33891	2.3979
20	0	200	2011	0	0	1.27915	0	192	5.2575	3.13	1.14103	0.00113322	-6.78269	10525.1	9.26152	19.5329	2.9721	1.09861
20	0	201	2011	0	0	1.07537	0	130.9	4.87443	6.46	1.86563	0.00178401	-6.32889	14978.7	9.61438	6.90452	1.93218	1.79176
20	0	202	2011	0	0	1.55505	0	233	5.45104	7.43	2.00553	0.0016898	-6.38315	9341.96	9.14227	15.4633	2.73847	1.38629
20	0	203	2011	0	0	1.47713	0.000650513	99.1	4.59613	10.61	2.3618	0.00115482	-6.76381	30736.6	10.3332	35.7992	3.57792	2.99573
20	0	204	2011	0	0	2.66303	0.000426469	262	5.56834	8.34	2.12106	0.00188777	-6.27236	14381.8	9.57372	90.7856	4.5085	0
20	0	205	2011	0	0	0.629773	0	302.3	5.71142	3.98	1.38128	0.00401675	-5.51728	4850.52	8.48684	107.686	4.67922	2.07944
20	0	206	2011	0	0	0.699543	0	283.2	5.64615	1.27	0.239017	0.00105675	-6.85256	4528.6	8.41817	87.7854	4.4749	0.693147
21	0	207	2011	0	0	1.23863	0.00364212	222.8	5.40627	6.64	1.89311	0.000446215	-7.71471	24366.9	10.101	7.33222	1.99228	3.17805
22	0	208	2011	0	0	1.26738	0.0122483	162.2	5.08883	16.99	2.83262	0.00229103	-6.07876	34340.8	10.4441	9.24726	2.22433	3.82864
22	0	209	2011	0	0	2.15068	0.000807304	75.1	4.31882	14.73	2.68989	0.000506493	-7.588	35331.8	10.4725	1.80697	0.591652	2.89037
23	1	210	2011	0	0	0.835069	0.00611471	249.4	5.51906	8.85	2.18042	0.0017518	-6.34711	36925.3	10.5167	6.12599	1.81254	4.89035
1	1	1	2012	1	1	0.296887	0.0283917	1297.5	7.16819	7.53	2.0189	0.0111829	-4.49337	57176.5	10.9539	10.5487	2.35601	8.73166
2	1	2	2012	1	1	1.23979	0.0118965	1005.3	6.91304	17.34	2.85302	0.00166788	-6.3962	28467	10.2565	18.6376	2.92518	5.78383
2	0	3	2012	1	0	1.86822	0.0132487	741.8	6.60908	9.35	2.23538	0.00180658	-6.31632	50096.4	10.8217	6.76807	1.91222	4.99043
2	1	4	2012	1	1	0.830129	0.0347907	291.2	5.67401	21.46	3.06619	0.00105067	-6.85833	24709.9	10.115	11.6936	2.45905	4.60517
2	0	5	2012	1	0	1.58974	0.0167023	993.1	6.90083	22	3.09104	0.001606	-6.43401	21341.1	9.96839	25.5983	3.24253	5.88053
2	0	6	2012	1	0	1.79542	0.00410996	747.7	6.617	17.94	2.88703	0.000770857	-7.16801	13962.3	9.54411	17.1325	2.84098	4.27667
2	0	7	2012	1	0	1.76671	0.0127719	1172.1	7.06655	18.28	2.90581	0.000700062	-7.26434	15721.8	9.66281	20.9616	3.04269	5.88053
2	0	8	2012	1	0	1.06085	0.0127729	468.4	6.14932	14.7	2.68785	0.0010567	-6.8526	18392.6	9.8197	10.1625	2.31871	3.17805
2	0	9	2012	1	0	1.68396	0.00696611	376.9	5.93198	12.11	2.49403	0.00132877	-6.6235	22086.9	10.0027	16.6183	2.8105	3.13549
2	0	10	2012	1	0	1.4584	0.00799292	744.4	6.61258	17.54	2.86448	0.000525064	-7.55199	25458.3	10.1448	20.9483	3.04206	4.12713
2	0	11	2012	1	0	1.54405	0.0218181	433.2	6.0712	10.82	2.3814	0.00187747	-6.27783	26536.2	10.1863	16.8624	2.82508	4.96981
2	0	12	2012	1	0	1.74848	0.0114534	442.4	6.09221	13.43	2.59749	0.000725599	-7.22851	15099.6	9.62242	21.9296	3.08784	4.41884
3	1	13	2012	1	1	0.643838	0.0474946	1426.9	7.26326	7.15	1.96711	0.0121609	-4.40953	55802.6	10.9296	8.28986	2.11503	8.29655
4	0	14	2012	1	0	0.824532	0.036204	638.5	6.45912	20.65	3.02772	0.00486032	-5.32665	57862.8	10.9658	10.568	2.35783	7.55381
4	0	15	2012	1	0	1.17357	0.033443	470.1	6.15295	24.62	3.20356	0.00389645	-5.54769	76708.4	11.2478	17.179	2.84369	7.40367
4	0	16	2012	1	0	1.18182	0.0267207	990.5	6.89821	10.09	2.31154	0.00313453	-5.76528	30640.3	10.3301	12.4117	2.51864	5.83773
4	0	17	2012	1	0	1.20547	0.053439	364.8	5.89935	14.97	2.70605	0.00476885	-5.34565	55584.3	10.9257	9.23589	2.2231	6.88346
4	1	18	2012	1	1	1.22355	0.0481644	647.8	6.47358	23.4	3.15274	0.00554377	-5.19508	74533.1	11.219	13.9062	2.63233	7.57405
4	0	19	2012	1	0	1.32268	0.030539	765.2	6.64014	15.88	2.76506	0.00315219	-5.75966	40856	10.6178	32.0346	3.46682	6.32257
4	0	20	2012	1	0	1.15934	0.0288787	511	6.23637	17.7	2.87356	0.00467289	-5.36598	23838	10.079	22.0729	3.09435	4.52179
4	1	21	2012	1	1	1.13456	0.0696984	546.8	6.30408	9.31	2.23109	0.00387327	-5.55366	26140.1	10.1712	13.8466	2.62804	4.77912
4	0	22	2012	1	0	1.23684	0.0427111	822.4	6.71223	9.84	2.28646	0.00516708	-5.26545	28218.6	10.2477	44.0601	3.78555	5.2832
4	0	23	2012	1	0	1.32467	0.0460133	458.4	6.12774	9.63	2.26488	0.00334481	-5.70035	42938.4	10.6675	17.8382	2.88134	5.79606
4	1	24	2012	1	1	1.29642	0.0531341	271.4	5.60359	19.08	2.94864	0.00389189	-5.54886	54676.4	10.9092	15.1725	2.71949	5.81413
4	0	25	2012	1	0	1.33417	0.0338837	506.4	6.22733	20.81	3.03543	0.00215393	-6.14046	38157.8	10.5495	34.294	3.53497	5.1358
4	0	26	2012	1	0	1.23947	0.0187439	560.3	6.32847	9.34	2.23431	0.00471285	-5.35746	20734.5	9.93956	16.282	2.79006	4.77912
5	1	27	2012	1	1	1.25747	0.0273564	577.7	6.35905	12.32	2.51122	0.00492352	-5.31373	56361.4	10.9395	13.1141	2.57369	7.27379
5	1	28	2012	1	1	1.0886	0.00685342	800.2	6.68486	16.46	2.80093	0.00231771	-6.06718	26212.6	10.174	18.7921	2.93344	6.43294
5	0	29	2012	1	0	1.4112	0.0389068	344.5	5.84209	13.21	2.58097	0.00361707	-5.62209	41639	10.6368	18.4502	2.91507	6.19644
5	0	30	2012	1	0	1.35281	0.0389145	261.4	5.56605	18.18	2.90032	0.00311608	-5.77118	37485.8	10.5317	14.1034	2.64641	5.75257
5	0	31	2012	1	0	1.30238	0.0164808	440.8	6.08859	19.88	2.98971	0.0036209	-5.62103	54229.3	10.901	39.0263	3.66424	5.92693
5	0	32	2012	1	0	1.09201	0.00659341	470.6	6.15401	16.02	2.77384	0.00384415	-5.5612	32857.5	10.3999	38.9115	3.66129	6.0845
5	0	33	2012	1	0	1.37271	0.00328985	252.8	5.5326	9.77	2.27932	0.00376489	-5.58204	25149.2	10.1326	9.4216	2.243	4.55388
5	0	34	2012	1	0	0.988982	0.0135687	97.2	4.57677	11.06	2.40333	0.00408743	-5.49984	57443.2	10.9586	16.0177	2.7737	4.27667
5	0	35	2012	1	0	1.09968	0.0103038	591	6.38182	16.56	2.80699	0.0027113	-5.91033	31704.5	10.3642	20.7384	3.03199	5.83773
5	0	36	2012	1	0	1.2306	0.00733266	262.6	5.57063	10.77	2.37676	0.00396151	-5.53113	27612.1	10.226	32.4102	3.47847	4.78749
6	0	37	2012	1	0	0.991274	0.0200342	655.3	6.48509	13.34	2.59077	0.00153569	-6.47877	38109.4	10.5482	23.7215	3.16638	6.25958
6	0	38	2012	1	0	1.77092	0.0134139	329.3	5.79697	3.78	1.32972	0.0015657	-6.45943	28078.1	10.2427	13.8379	2.62741	3.43399
6	0	39	2012	1	0	1.53003	0.00485473	274.2	5.61386	11.79	2.46725	0.00189011	-6.27112	34918.4	10.4608	20.7487	3.03248	3.85015
6	0	40	2012	1	0	1.80925	0.017624	693.2	6.54132	23.65	3.16336	0.00156598	-6.45924	37447.3	10.5307	35.7062	3.57532	5.88888
6	0	41	2012	1	0	1.32633	0.0278507	482.5	6.17898	14.41	2.66792	0.00153108	-6.48178	27082	10.2066	25.7078	3.24679	4.54329
6	1	42	2012	1	1	1.27116	0.00553064	313.9	5.74907	4.77	1.56235	0.00146665	-6.52477	24678.6	10.1137	13.6373	2.61281	4.04305
6	0	43	2012	1	0	1.83119	0.00914191	297.7	5.69609	8.89	2.18493	0.00194602	-6.24197	35028.2	10.4639	20.6372	3.02709	4.45435
6	0	44	2012	1	0	1.42891	0.00703337	342.3	5.83569	6.57	1.88251	0.00111169	-6.80187	24847.9	10.1205	58.1551	4.06311	4.15888
7	0	45	2012	1	0	0.741864	0.0160341	609.2	6.41215	20.59	3.02481	0.00210641	-6.16277	45390.9	10.7231	15.6074	2.74775	7.09838
7	1	46	2012	1	1	0.951593	0.0397682	769.6	6.64587	20.69	3.02965	0.00236786	-6.04577	54042.4	10.8975	19.5502	2.97298	6.79347
7	0	47	2012	1	0	1.5773	0.00887726	423.7	6.04903	13.07	2.57032	0.00224389	-6.09954	50902.3	10.8377	7.76295	2.04936	5.81711
7	0	48	2012	1	0	1.71307	0.00527895	394.8	5.97838	10.41	2.34277	0.0011243	-6.79059	29584.7	10.295	15.4741	2.73917	4.75359
7	0	49	2012	1	0	2.76003	0.00341473	185.5	5.22305	24.2	3.18635	0.00107366	-6.83668	95034.9	11.462	13.4762	2.60092	5.19296
7	0	50	2012	1	0	1.55574	0.0168573	650.3	6.47743	18.89	2.93863	0.00248763	-5.99643	49461.7	10.809	28.1886	3.33892	5.78383
7	0	51	2012	1	0	1.48815	0.0120843	878.9	6.77867	18.23	2.90307	0.00313476	-5.7652	28551.3	10.2595	21.238	3.05579	6.02345
7	0	52	2012	1	0	1.46278	0.0152417	847.1	6.74182	28.42	3.34709	0.00212647	-6.15329	25599.5	10.1503	27.5382	3.31558	5.4161
7	0	53	2012	1	0	1.26108	0.00420881	558.9	6.32597	9.85	2.28747	0.00133996	-6.61511	27354.5	10.2166	31.8552	3.4612	5.2575
7	0	54	2012	1	0	1.37519	0.0216045	253.6	5.53576	27.85	3.32683	0.00297725	-5.81675	60231	11.0059	28.7943	3.36018	4.47734
7	0	55	2012	1	0	1.41726	0.0196585	288.1	5.66331	10.25	2.32728	0.00101215	-6.89568	31277	10.3506	6.37831	1.8529	4.17439
7	0	56	2012	1	0	1.64505	0.012003	126.3	4.83866	10.84	2.38324	0.00275669	-5.89373	31512.9	10.3582	3.88427	1.35694	0
7	0	57	2012	1	0	1.16307	0.00493026	1083.8	6.98823	15.19	2.72064	0.00138668	-6.58084	19483.5	9.87732	11.9538	2.48105	4.72739
7	0	58	2012	1	0	1.5545	0.00596933	577.5	6.35871	22.35	3.10683	0.00147537	-6.51885	25955.8	10.1641	25.9983	3.25803	4.84419
7	0	59	2012	1	0	1.68836	0.00338774	594.5	6.38772	16.42	2.7985	0.00149323	-6.50681	23905.3	10.0819	11.0684	2.40409	4.43082
7	0	60	2012	1	0	1.38933	0.0171785	380.9	5.94254	20.94	3.04166	0.00199987	-6.21467	34375.2	10.4451	24.2845	3.18984	4.93447
7	0	61	2012	1	0	1.70291	0.00582916	957.3	6.86412	8.4	2.12823	0.00231437	-6.06862	14027.6	9.54878	20.0779	2.99962	4.59512
8	1	62	2012	1	1	0.359352	0.0348926	161.6	5.08512	15.09	2.71403	0.001962	-6.23379	25252.4	10.1367	9.16482	2.21537	4.33073
8	1	63	2012	1	1	0.315564	0.0449707	57.3	4.0483	6.88	1.92862	0.00762443	-4.8764	30306.3	10.3191	10.3871	2.34056	1.38629
9	0	64	2012	1	0	0.835198	0.0213651	365.8	5.90209	10.22	2.32435	0.00413523	-5.48821	35583.8	10.4796	5.63615	1.7292	5.64191
9	0	65	2012	1	0	1.15332	0.014243	319.4	5.76644	12.8	2.54945	0.001115	-6.7989	18180.8	9.80812	7.91458	2.06871	3.68888
9	0	66	2012	1	0	1.4875	0.0247235	132.1	4.88356	8.59	2.1506	0.00161824	-6.42642	28565.1	10.2599	3.81303	1.33842	3.17805
9	0	67	2012	1	0	2.3536	0.0132696	336.1	5.81741	7.88	2.06433	0.00193849	-6.24584	25833.5	10.1594	19.2176	2.95583	4.11087
9	1	68	2012	1	1	2.06692	0.0160646	218.2	5.38541	14.62	2.68239	0.00189423	-6.26894	28927.8	10.2726	27.7468	3.32312	3.7612
9	0	69	2012	1	0	1.65492	0.00839895	173.5	5.15618	9	2.19722	0.00123372	-6.69772	38044.7	10.5465	11.9238	2.47854	2.70805
9	0	70	2012	1	0	1.47793	0.00768076	325	5.78383	12.78	2.54788	0.00142495	-6.55362	19669.8	9.88684	20.7051	3.03038	3.61092
9	0	71	2012	1	0	1.23281	0.0120095	519.5	6.25287	6.3	1.84055	0.00112619	-6.78892	13483.1	9.5092	13.5169	2.60394	4.07754
9	0	72	2012	1	0	1.31759	0.00199558	310	5.73657	7.88	2.06433	0.00264774	-5.93405	13125.6	9.48232	30.6026	3.42109	3.21888
9	0	73	2012	1	0	1.99039	0.00703635	425.2	6.05256	6.33	1.8453	0.00119419	-6.73029	18322	9.81586	21.8049	3.08214	2.19722
9	0	74	2012	1	0	3.28386	0.0164054	393.7	5.97559	10.22	2.32435	0.00151981	-6.48917	21379.7	9.9702	91.6293	4.51775	2.70805
10	0	75	2012	1	0	1.24047	0.0521578	756.9	6.62923	17.79	2.87864	0.000983588	-6.9243	38362.4	10.5548	22.3803	3.10818	5.83773
10	1	76	2012	1	1	1.23239	0.0183754	430.8	6.06564	7.23	1.97824	0.00138683	-6.58073	36762.9	10.5122	13.1165	2.57387	4.30407
10	0	77	2012	1	0	1.57922	0.00452523	336.3	5.818	9.08	2.20607	0.000489668	-7.62178	21667.9	9.98359	16.3519	2.79434	2.77259
10	0	78	2012	1	0	1.83479	0.0137803	122	4.80402	10.59	2.35991	0.000761162	-7.18066	32341.1	10.3841	20.3495	3.01305	2.3979
10	0	79	2012	1	0	1.4278	0.0209817	224.6	5.41432	8.94	2.19054	0.00464873	-5.37116	25564.2	10.1489	27.7166	3.32203	2.3979
10	0	80	2012	1	0	1.93031	0.00821972	127.9	4.85125	6.82	1.91986	0.00108099	-6.82988	32784.9	10.3977	18.5555	2.92076	2.07944
10	0	81	2012	1	0	1.36891	0.00945723	289.8	5.66919	9.15	2.21375	0.000172976	-8.66235	36065.5	10.4931	29.0837	3.37018	1.94591
10	0	82	2012	1	0	1.36058	0.0104302	200	5.29832	5.26	1.66013	0.000996425	-6.91134	19985.5	9.90276	45.5541	3.8189	1.38629
11	0	83	2012	1	0	0.681681	0.0263588	993.5	6.90123	9.81	2.2834	0.00281099	-5.87422	29942.9	10.307	17.6236	2.86924	6.52356
11	0	84	2012	1	0	0.971644	0.0186958	559.1	6.32633	6.3	1.84055	0.000883871	-7.0312	14470.8	9.57989	11.1397	2.41051	4.38203
11	0	85	2012	1	0	1.33214	0.0109483	185.9	5.22521	6.75	1.90954	0.00153553	-6.47888	20312.3	9.91898	10.1382	2.31631	2.3979
11	0	86	2012	1	0	1.97596	0.00916463	108.5	4.68675	6.14	1.81482	0.00117994	-6.74229	21549	9.97808	8.48461	2.13825	1.60944
11	0	87	2012	1	0	2.10327	0.00439752	150.4	5.0133	71.66	4.27193	0.000955908	-6.95285	24504.7	10.1066	2236.54	7.71268	3.04452
11	0	88	2012	1	0	5.29666	0.00793695	281.6	5.64049	23.69	3.16505	0.000495418	-7.61011	92859.6	11.4388	13.0203	2.56651	5.14166
11	0	89	2012	1	0	1.09241	0.0137789	125.2	4.82991	9.88	2.29051	0.00167287	-6.39322	13521	9.512	7.86292	2.06216	1.60944
11	0	90	2012	1	0	0.586458	0.00630783	239.3	5.47772	6.57	1.88251	0.00175162	-6.34721	18154	9.80665	25.2719	3.22969	3.3322
11	0	91	2012	1	0	1.84532	0.0059681	92.4	4.52613	8.5	2.14007	0.000787868	-7.14618	21117.6	9.95786	6.22062	1.82787	1.79176
11	0	92	2012	1	0	1.1421	0.0084825	259.6	5.55914	10.84	2.38324	0.00197105	-6.22919	24185.1	10.0935	26.8608	3.29067	3.49651
11	0	93	2012	1	0	0.518025	0.0248563	172.8	5.15213	8.24	2.109	0.00143492	-6.54664	12348.4	9.42128	26.7314	3.28584	1.94591
11	0	94	2012	1	0	0.800968	0.00894984	557	6.32257	25.96	3.25656	0.00154984	-6.4696	12075.2	9.39891	93.5837	4.53886	2.19722
12	0	95	2012	1	0	1.41231	0.0251092	710.5	6.56597	21.85	3.0842	0.00544432	-5.21318	36071.4	10.4933	22.2889	3.10409	6.61204
12	0	96	2012	1	0	2.36517	0.0451344	383.4	5.94908	24.11	3.18263	0.0108754	-4.52125	31859.4	10.3691	14.5919	2.68047	5.65948
12	0	97	2012	1	0	1.55473	0.0573794	367.8	5.90754	15.41	2.73502	0.0063771	-5.05504	18301.1	9.81471	14.7655	2.69229	5.3799
12	0	98	2012	1	0	2.27592	0.017549	243.8	5.49635	7.16	1.96851	0.00375196	-5.58548	21889.5	9.99376	9.04002	2.20166	4.67283
12	0	99	2012	1	0	2.39704	0.0686295	228.4	5.4311	14.15	2.64971	0.00409976	-5.49683	36745.3	10.5118	7.07307	1.95629	4.96981
12	0	100	2012	1	0	2.58522	0.0384382	218.3	5.38587	9.17	2.21594	0.00237664	-6.04207	19137.1	9.85938	13.1417	2.57579	4.55388
12	0	101	2012	1	0	2.9781	0.0339023	74.2	4.30676	11.19	2.41502	0.0070515	-4.95452	55440.5	10.9231	7.25324	1.98145	3.8712
12	0	102	2012	1	0	1.87921	0.0151658	620.4	6.43036	13.68	2.61593	0.00331536	-5.70919	16727.8	9.72483	22.9734	3.13434	3.43399
12	0	103	2012	1	0	1.09261	0.0325812	147.3	4.99247	15.27	2.72589	0.00679641	-4.99136	18807	9.84198	21.5698	3.07129	2.89037
12	0	104	2012	1	0	1.87756	0.0349452	452.1	6.1139	24.66	3.20518	0.00326431	-5.72471	16112.7	9.68736	25.8975	3.25414	4.80402
12	0	105	2012	1	0	1.25953	0.00689425	1039.8	6.94678	6.52	1.87487	0.00195564	-6.23704	8246.23	9.01751	17.3326	2.85259	4.12713
12	0	106	2012	1	0	1.269	0.0255611	651.7	6.47958	6.15	1.81645	0.00126826	-6.67011	11313.1	9.33371	19.1237	2.95093	3.17805
12	0	107	2012	1	0	1.43021	0.0205675	710.3	6.56569	5.99	1.79009	0.00265574	-5.93103	10620.2	9.27052	28.5889	3.35302	3.98898
12	0	108	2012	1	0	1.17565	0.031986	612.6	6.41771	7.5	2.0149	0.0013111	-6.63689	9570.49	9.16644	34.298	3.53509	3.13549
12	1	109	2012	1	1	1.35175	0.0317813	161.9	5.08698	10.97	2.39516	0.00338582	-5.68816	19263.2	9.86595	9.85694	2.28818	4.04305
12	0	110	2012	1	0	1.57583	0.0363556	279.6	5.63336	9.51	2.25234	0.00719131	-4.93488	19371.1	9.87154	26.5422	3.27873	4.21951
13	1	111	2012	1	1	1.81871	0.0118181	166.7	5.1162	16.55	2.80639	0.00151691	-6.49108	25590.4	10.15	17.7775	2.87793	2.19722
13	0	112	2012	1	0	1.90238	0.0193278	192.4	5.25958	7.63	2.03209	0.00213775	-6.148	25613.3	10.1509	9.21329	2.22065	3.09104
13	0	113	2012	1	0	1.64103	0.0439291	508.6	6.23166	22.04	3.09286	0.00116872	-6.75185	19468.5	9.87655	27.09	3.29916	3.73767
13	0	114	2012	1	0	2.03839	0.0414357	120.5	4.79165	12.23	2.50389	0.00173053	-6.35933	47235.4	10.7629	8.42179	2.13082	3.3673
13	0	115	2012	1	0	2.26931	0.0220661	124	4.82028	12.91	2.558	0.00120765	-6.71908	27746.1	10.2308	43.8431	3.78062	3.09104
13	1	116	2012	1	1	0.0520459	0.0428698	926.7	6.83163	10.33	2.33505	0.000993314	-6.91446	11682.4	9.36584	44.6432	3.7987	3.55535
13	0	117	2012	1	0	1.70557	0.0354425	505.5	6.22555	12.9	2.55723	0.00116173	-6.75785	12196.8	9.40893	43.1228	3.76405	2.99573
13	0	118	2012	1	0	2.04878	0.0241181	573.1	6.35106	6.78	1.91398	0.00156244	-6.46151	14938.8	9.61172	52.5664	3.96208	3.3673
13	0	119	2012	1	0	1.83855	0.0150154	417.8	6.035	8.42	2.13061	0.0021908	-6.12349	13675.3	9.52335	35.0818	3.55768	2.70805
13	0	120	2012	1	0	1.61605	0.0336809	760.3	6.63371	21.65	3.07501	0.00117292	-6.74826	12469.4	9.43103	110.151	4.70185	3.3673
14	0	121	2012	1	0	1.3775	0.0390023	1072.5	6.97775	6.07	1.80336	0.00275157	-5.89559	40560.5	10.6106	9.60257	2.26203	6.51619
14	0	122	2012	1	0	1.28169	0.0129539	544.4	6.29968	14.52	2.67553	0.00154061	-6.47558	16943.5	9.73764	16.3503	2.79424	3.55535
14	0	123	2012	1	0	1.84497	0.0421912	709.7	6.56484	10.39	2.34084	0.00231648	-6.06771	29620	10.2962	7.27132	1.98394	5.81413
14	0	124	2012	1	0	2.07391	0.0157657	545.6	6.30189	9.6	2.26176	0.00166025	-6.40079	19857.4	9.89633	11.5064	2.4429	4.51086
14	0	125	2012	1	0	1.88183	0.0127197	593	6.38519	8.7	2.16332	0.00229696	-6.07617	20016.9	9.90433	6.56786	1.88219	4.23411
14	0	126	2012	1	0	3.73252	0.0509008	163.1	5.09436	5.09	1.62728	0.0012877	-6.6549	22521.6	10.0222	11.3889	2.43264	3.58352
14	0	127	2012	1	0	1.875	0.0247859	617	6.42487	10.38	2.33988	0.00182347	-6.30702	18692.6	9.83588	13.3784	2.59364	4.61512
14	0	128	2012	1	0	2.73671	0.0244155	367.3	5.90618	12.35	2.51366	0.00211616	-6.15815	28778.8	10.2674	6.53058	1.8765	5.04986
14	0	129	2012	1	0	3.10687	0.0204109	421.3	6.04335	8.56	2.1471	0.00185764	-6.28845	18075.6	9.80232	12.8701	2.55491	4.04305
14	0	130	2012	1	0	2.96286	0.0161749	494.2	6.20294	14.34	2.66305	0.00122591	-6.70407	26110.7	10.1701	37.4967	3.62425	4.70048
14	0	131	2012	1	0	3.56348	0.0491507	275	5.61677	5.64	1.72988	0.000747186	-7.1992	20400.5	9.92332	14.4518	2.67082	2.19722
14	0	132	2012	1	0	2.83528	0.041813	226.1	5.42098	9.66	2.26799	0.00198293	-6.22318	32948.3	10.4027	32.2842	3.47458	3.78419
14	0	133	2012	1	0	1.75387	0.0112462	1206.3	7.09531	9.77	2.27932	0.00221534	-6.11235	15089.8	9.62177	20.8278	3.03629	4.48864
14	0	134	2012	1	0	1.55212	0.0111118	934.1	6.83958	4.9	1.58924	0.00133531	-6.61859	12438	9.42851	9.11333	2.20974	3.58352
14	0	135	2012	1	0	1.21018	0.0157939	855.2	6.75134	5.56	1.7156	0.00130829	-6.63903	14606.7	9.58924	21.4521	3.06582	3.04452
14	0	136	2012	1	0	1.83816	0.0145678	1229.2	7.11412	11.22	2.4177	0.00167052	-6.39462	11591.5	9.35803	71.4123	4.26847	3.17805
14	0	137	2012	1	0	1.4021	0.0124178	899.2	6.80151	12.52	2.52733	0.00203604	-6.19675	12806	9.45767	22.0724	3.09433	3.68888
15	0	138	2012	1	0	1.41707	0.02936	660.6	6.49315	9.96	2.29858	0.00261657	-5.94589	58763.5	10.9813	28.1875	3.33888	6.83087
15	0	139	2012	1	0	1.91921	0.0208683	395.8	5.98091	14.79	2.69395	0.00174642	-6.35019	29567.1	10.2944	14.4783	2.67265	5.40717
15	0	140	2012	1	0	1.88506	0.0288263	291.8	5.67607	13.72	2.61885	0.00169589	-6.37955	30229.9	10.3166	7.5838	2.02601	4.81218
15	0	141	2012	1	0	1.38532	0.0194695	800.2	6.68486	21.08	3.04832	0.000766051	-7.17426	17816.7	9.78789	17.2458	2.84757	4.18965
15	0	142	2012	1	0	1.05419	0.0101893	801.3	6.68624	12.81	2.55023	0.000628542	-7.37211	9416.23	9.15019	45.3659	3.81476	3.46574
15	0	143	2012	1	0	1.69329	0.00651073	573	6.35089	9.74	2.27624	0.00133287	-6.62042	26124.4	10.1706	21.3424	3.0607	4.11087
15	0	144	2012	1	0	1.3861	0.012708	629	6.44413	9.2	2.2192	0.000719106	-7.2375	23187.6	10.0514	49.5899	3.90379	3.82864
15	0	145	2012	1	0	0.4043	0.00989373	170.1	5.13639	8.32	2.11866	0.00147912	-6.51631	14810	9.60306	22.9635	3.13391	2.3979
15	0	146	2012	1	0	1.28237	0.00885675	481.9	6.17774	6.15	1.81645	0.00126505	-6.67265	15407.4	9.64261	29.7755	3.39369	3.49651
15	0	147	2012	1	0	1.82629	0.0312208	509.8	6.23402	11.59	2.45014	0.00230803	-6.07136	21470.5	9.97444	24.6451	3.20458	3.97029
15	0	148	2012	1	0	1.01413	0.0323014	620.3	6.4302	5.56	1.7156	0.00103077	-6.87745	13228.9	9.49016	28.881	3.36318	3.85015
15	0	149	2012	1	0	1.10463	0.00515749	516.5	6.24708	11.04	2.40153	0.00100513	-6.90264	13738.1	9.52792	37.8314	3.63314	3.43399
15	0	150	2012	1	0	1.83595	0.0124657	437.8	6.08176	12.63	2.53607	0.000826508	-7.0983	17234.3	9.75466	12.8834	2.55594	3.98898
16	0	151	2012	1	0	0.621166	0.0157315	230.3	5.43938	15.97	2.77071	0.000934613	-6.97538	55254.2	10.9197	23.8643	3.17238	4.38203
16	0	152	2012	1	0	1.31448	0.0252719	223.5	5.40941	16.69	2.81481	0.00112039	-6.79408	82167.5	11.3165	8.5373	2.14444	4.14313
16	0	153	2012	1	0	2.85909	0.010022	54.8	4.00369	13.77	2.62249	0.00189843	-6.26673	67482.4	11.1196	2.21253	0.794137	1.60944
16	0	154	2012	1	0	1.87695	0.000455331	461.2	6.13383	10.66	2.3665	0.000740305	-7.20845	23766.1	10.076	18.0185	2.8914	3.49651
16	0	155	2012	1	0	2.73538	0.00246179	319.8	5.7677	11.31	2.42569	0.000897952	-7.01539	35280.5	10.4711	10.6994	2.37018	2.19722
16	0	156	2012	1	0	1.63523	0.0264114	152.1	5.02454	76.81	4.34133	0.00131065	-6.63723	119406	11.6903	93.0199	4.53281	3.13549
16	1	157	2012	1	1	1.34907	0.00508092	266.4	5.585	17.37	2.85474	0.00180009	-6.31992	34413.1	10.4462	90.5994	4.50645	1.79176
16	0	158	2012	1	0	2.6118	0.0201794	186.7	5.2295	13.89	2.63117	0.000874922	-7.04138	31905.1	10.3705	36.0464	3.58481	1.79176
16	0	159	2012	1	0	1.8666	0.0138513	287	5.65948	1.62	0.482426	0.00072417	-7.23048	24002	10.0859	35.1784	3.56043	1.38629
17	0	160	2012	1	0	0.787767	0.00398493	713.5	6.57018	12.14	2.49651	0.00205866	-6.1857	22964.1	10.0417	15.0777	2.71322	5.34233
17	0	161	2012	1	0	2.18213	0.0122997	372.3	5.9197	13.87	2.62973	0.00175474	-6.34543	31240.4	10.3495	14.9064	2.70179	3.82864
17	1	162	2012	1	1	1.35243	0.00177598	522.1	6.25786	10.29	2.33117	0.00212172	-6.15553	20163.9	9.91165	35.5902	3.57207	4.59512
17	0	163	2012	1	0	2.59375	0.00554234	329.5	5.79758	11.52	2.44408	0.00204893	-6.19044	18643.6	9.83326	21.811	3.08241	2.56495
17	0	164	2012	1	0	1.60884	0.00522779	168.1	5.12456	12.82	2.55101	0.00262654	-5.94209	26418.5	10.1818	14.9013	2.70145	2.89037
17	0	165	2012	1	0	1.56454	0.00262882	91.6	4.51743	10.8	2.37955	0.00109574	-6.81633	32879	10.4006	10.0743	2.30999	0.693147
17	0	166	2012	1	0	1.22885	0.0144636	391.7	5.9705	6.42	1.85942	0.00159347	-6.44184	14476	9.58025	11.4228	2.43561	2.07944
17	0	167	2012	1	0	1.06313	0.00157259	529.9	6.27269	3.93	1.36864	0.000839686	-7.08248	10641.8	9.27254	13.6388	2.61292	1.79176
17	0	168	2012	1	0	1.23505	0.00107625	691.9	6.53944	8.86	2.18155	0.00158155	-6.44935	12956.3	9.46934	33.8021	3.52052	2.94444
17	0	169	2012	1	0	2.03111	0.000841676	408.6	6.01274	12.29	2.50879	0.00338872	-5.6873	14078.6	9.55241	10.9899	2.39698	1.60944
17	0	170	2012	1	0	1.46553	0.0144116	226.4	5.4223	2.57	0.943906	0.0027239	-5.90569	13009.9	9.47347	6.53263	1.87681	1.79176
17	0	171	2012	1	0	0.907878	0.001212	411.6	6.02005	4.8	1.56862	0.00276796	-5.88964	9459.37	9.15476	23.3316	3.14981	1.94591
17	0	172	2012	1	0	1.56122	0.00296788	260.3	5.56183	4.53	1.51072	0.00228546	-6.08119	15806.8	9.6682	5.95737	1.78463	1.79176
17	0	173	2012	1	0	1.27177	0.00429435	245.4	5.50289	5.16	1.64094	0.00219847	-6.12	17182.7	9.75166	36.0787	3.5857	1.60944
18	0	174	2012	1	0	0.935503	0.0666234	1173.3	7.06758	13.43	2.59749	0.00234506	-6.05544	40992.3	10.6211	16.3654	2.79517	7.37526
18	0	175	2012	1	0	2.15025	0.00147397	328.5	5.79454	7.25	1.981	0.0014904	-6.50871	37664.9	10.5365	14.6714	2.6859	3.85015
18	0	176	2012	1	0	3.67183	0.00885585	111.9	4.71761	10.41	2.34277	0.00163249	-6.41765	21430.7	9.97258	3.20025	1.16323	3.98898
18	0	177	2012	1	0	2.37397	0.0031567	505.2	6.22495	7.74	2.0464	0.000908435	-7.00379	39473.5	10.5834	14.0262	2.64093	2.94444
18	0	178	2012	1	0	2.43899	0.00953923	391.5	5.96999	9.56	2.25759	0.00178011	-6.33108	15894.4	9.67372	20.0166	2.99656	4.11087
18	0	179	2012	1	0	1.67733	0.00985492	545.4	6.30152	12.1	2.49321	0.00306078	-5.78909	23494.8	10.0645	19.631	2.97711	4.85203
18	1	180	2012	1	1	1.40676	0.00499443	311.7	5.74204	4.82	1.57277	0.00178574	-6.32792	17684.7	9.78045	9.20393	2.21963	3.04452
18	0	181	2012	1	0	2.07817	0.00466863	376.1	5.92986	5.7	1.74047	0.00106578	-6.84405	12175.2	9.40716	27.1484	3.30132	3.17805
18	0	182	2012	1	0	2.97993	0.00961413	426.6	6.05585	2.35	0.854415	0.000672575	-7.3044	13666.2	9.52268	37.8305	3.63312	2.89037
18	0	183	2012	1	0	2.38379	0.00776053	355.1	5.8724	6.78	1.91398	0.00138646	-6.581	17217.3	9.75367	7.92777	2.07037	4.21951
18	0	184	2012	1	0	2.03027	0.00297025	759.6	6.63279	6.8	1.91692	0.000998932	-6.90882	19861.3	9.89653	27.265	3.30561	2.77259
18	0	185	2012	1	0	2.26226	0.0163689	350.4	5.85908	5.99	1.79009	0.000743148	-7.20461	12260.2	9.41411	8.91061	2.18724	3.93183
18	0	186	2012	1	0	2.69844	0.00230403	546.6	6.30372	5.38	1.68269	0.0020687	-6.18083	17104.3	9.74708	17.1763	2.84353	3.52636
18	0	187	2012	1	0	1.78828	0.00332903	468.5	6.14954	2.59	0.951658	0.000774106	-7.1638	18213.5	9.80992	40.6084	3.70397	2.83321
18	0	188	2012	1	0	2.1518	0.00295093	695.6	6.54477	4.52	1.50851	0.00109911	-6.81325	15301.5	9.63571	24.2004	3.18637	2.94444
18	0	189	2012	1	0	2.24398	0.0064988	156.5	5.05306	4.56	1.51732	0.00647603	-5.03965	13520.4	9.51195	14.7579	2.69178	2.89037
18	0	190	2012	1	0	1.28837	0.00177862	390	5.96615	0.59	-0.527633	0.00132812	-6.62399	17097.1	9.74666	41.0686	3.71524	1.94591
18	0	191	2012	1	0	2.49106	0.00352575	505.9	6.22634	4.21	1.43746	0.00175664	-6.34435	7727.9	8.95259	56.2883	4.03049	3.61092
19	0	192	2012	1	0	1.85186	0.00771103	322.5	5.7761	6.81	1.91839	0.00133879	-6.61599	25130.2	10.1318	9.50269	2.25158	2.63906
19	1	193	2012	1	1	1.08935	0.0015397	771.4	6.64821	4.43	1.4884	0.00222111	-6.10975	16914.1	9.7359	17.3024	2.85084	3.73767
19	0	194	2012	1	0	0.843682	0.00924094	284.4	5.65038	3.69	1.30563	0.00248513	-5.99743	14380.6	9.57363	6.35881	1.84984	2.19722
20	0	195	2012	1	0	0.961438	0.000303148	321.5	5.773	10.48	2.34947	0.00178991	-6.32559	28010.8	10.2403	5.20018	1.64869	5.34233
20	0	196	2012	1	0	4.87314	0	19.8	2.98568	18.88	2.9381	0.000493784	-7.61341	28220.6	10.2478	1.27763	0.245008	1.94591
20	1	197	2012	1	1	4.05348	0	46.7	3.84374	19.08	2.94864	0.000784754	-7.15014	75248.2	11.2285	736.842	6.60237	3.3322
20	0	198	2012	1	0	1.81994	0.000349267	175.7	5.16878	12.04	2.48823	0.00153931	-6.47642	34091.5	10.4368	3.34378	1.2071	2.99573
20	0	199	2012	1	0	0.945725	0	375.7	5.92879	4.51	1.5063	0.00202144	-6.20395	16519.9	9.71232	11.365	2.43054	3.2581
20	0	200	2012	1	0	1.38752	0	190	5.24702	2.71	0.996949	0.000859923	-7.05867	8231.2	9.01569	19.2859	2.95937	2.07944
20	0	201	2012	1	0	0.974753	0	130.8	4.87367	7.67	2.03732	0.00166959	-6.39518	12261.5	9.41422	52.6614	3.96388	2.56495
20	0	202	2012	1	0	1.50811	0	234	5.45532	10.33	2.33505	0.0019867	-6.22128	15820.5	9.66906	16.4935	2.80297	1.60944
20	0	203	2012	1	0	1.55675	0.0034223	98.8	4.5931	10.66	2.3665	0.00118036	-6.74193	10201.2	9.23027	36.5523	3.59874	2.77259
20	0	204	2012	1	0	2.59658	0.000476988	262.3	5.56949	8.19	2.10291	0.00269569	-5.9161	34064.7	10.436	78.4029	4.36186	1.79176
20	0	205	2012	1	0	0.631086	0.000333619	296.3	5.69137	4.6	1.52606	0.00435927	-5.43545	15610.1	9.65567	113.97	4.73593	1.94591
20	0	206	2012	1	0	0.694369	0	284.9	5.65214	1.27	0.239017	0.00183383	-6.30135	5331.68	8.58142	93.9862	4.54315	0.693147
21	0	207	2012	1	0	1.15526	0.00216576	198.5	5.29079	8.97	2.19389	0.00146624	-6.52505	25442.7	10.1442	5.57033	1.71745	3.78419
22	0	208	2012	1	0	1.28715	0.00190068	167.2	5.11919	18.05	2.89315	0.00281432	-5.87303	40353.3	10.6054	23.0092	3.13589	4.27667
22	0	209	2012	1	0	2.16009	0.00377346	74.2	4.30676	15.25	2.72458	0.00095056	-6.95846	36948.6	10.5173	1.94	0.662685	2.99573
23	1	210	2012	1	1	0.720857	0.00607918	257.8	5.55218	8.84	2.17929	0.00231104	-6.07006	44580.4	10.705	6.53246	1.87678	5.03044
1	1	1	2013	1	1	0.290436	0.027072	1316.3	7.18258	7.72	2.04381	0.0120342	-4.42	90350.7	11.4115	10.1595	2.31841	9.09212
2	1	2	2013	1	1	1.17061	0.0124853	1003.2	6.91095	18.07	2.89425	0.00164619	-6.40929	29566.5	10.2944	17.8027	2.87935	5.95064
2	0	3	2013	1	0	1.81903	0.0136768	738.7	6.60489	10.07	2.30956	0.00147809	-6.51701	50504.7	10.8298	6.05939	1.80161	5.46383
2	1	4	2013	1	1	0.814161	0.0391197	292.7	5.67915	21.59	3.07223	0.00118819	-6.73533	24321.6	10.0991	8.66009	2.15873	4.7185
2	0	5	2013	1	0	1.43568	0.017878	994	6.90174	22.65	3.12016	0.00176397	-6.34019	18779.7	9.84053	11.037	2.40125	6.24611
2	0	6	2013	1	0	1.65028	0.0177454	762.9	6.63713	15.74	2.75621	0.000800025	-7.13087	12822.7	9.45897	16.7254	2.81693	4.17439
2	0	7	2013	1	0	1.72353	0.0132191	1163.9	7.05953	22.79	3.12632	0.00084588	-7.07513	15213.4	9.62993	20.6505	3.02774	6.24611
2	0	8	2013	1	0	1.06496	0.0130189	466.9	6.14612	15.79	2.75938	0.00103227	-6.87599	17195.1	9.75238	10.1312	2.31562	3.63759
2	0	9	2013	1	0	1.57752	0.00201411	378.1	5.93516	14.83	2.69665	0.00168384	-6.38668	20519.3	9.92912	15.4137	2.73526	2.89037
2	0	10	2013	1	0	1.39984	0.00843229	754.3	6.62579	17.63	2.8696	0.000686595	-7.28377	24364.9	10.1009	24.2539	3.18858	4.7362
2	0	11	2013	1	0	1.4155	0.0218427	422.4	6.04595	10.74	2.37398	0.00162799	-6.42041	28075.7	10.2427	16.1768	2.78358	4.89784
2	0	12	2013	1	0	1.62555	0.0117101	447.5	6.10368	16.76	2.819	0.000738717	-7.2106	14565.9	9.58644	20.8391	3.03683	4.60517
3	1	13	2013	1	1	0.597044	0.0481061	1432.3	7.26704	7.28	1.98513	0.0119275	-4.4289	91979.9	11.4293	7.88732	2.06526	8.39118
4	0	14	2013	1	0	0.792019	0.0311726	643.1	6.4663	19.84	2.9877	0.00500795	-5.29673	75972.6	11.2381	9.5401	2.2555	7.8336
4	0	15	2013	1	0	1.13299	0.025623	472.2	6.1574	25.06	3.22127	0.00434961	-5.43767	104251	11.5546	15.9648	2.77039	7.61184
4	0	16	2013	1	0	1.12353	0.0209492	1006.9	6.91463	11.49	2.44148	0.00326557	-5.72432	26858.7	10.1983	12.321	2.5113	6.19441
4	0	17	2013	1	0	1.14131	0.0501314	365.9	5.90236	16.05	2.77571	0.00507045	-5.28433	72650.2	11.1934	8.53148	2.14376	7.2086
4	1	18	2013	1	1	1.15089	0.0413875	653.8	6.4828	24.05	3.18013	0.00586731	-5.13836	121347	11.7064	13.0016	2.56507	8.0067
4	0	19	2013	1	0	1.26753	0.0281143	766.5	6.64183	17.97	2.8887	0.00378371	-5.57705	40057	10.5981	20.9444	3.04187	6.37332
4	0	20	2013	1	0	1.1232	0.0301747	520.2	6.25421	17.8	2.8792	0.00496426	-5.30549	20935.2	9.94918	20.2522	3.00826	4.82831
4	1	21	2013	1	1	1.09222	0.0374084	553	6.31536	9.79	2.28136	0.00411961	-5.492	23770.4	10.0762	13.0713	2.57042	4.92725
4	0	22	2013	1	0	1.21158	0.0276173	823.8	6.71393	10	2.30259	0.00569354	-5.16842	25717.3	10.1549	41.3794	3.72278	5.75574
4	0	23	2013	1	0	1.26962	0.0373038	459.8	6.13079	10.09	2.31154	0.0032177	-5.73909	43105.6	10.6714	16.7117	2.81611	5.97889
4	1	24	2013	1	1	1.24074	0.0655181	271.8	5.60507	20.46	3.01847	0.00365643	-5.61127	65620	11.0916	14.6002	2.68103	6.09131
4	0	25	2013	1	0	1.28309	0.0272408	507.8	6.23009	13.47	2.60046	0.00256393	-5.96621	36090.7	10.4938	21.6536	3.07517	5.85793
4	0	26	2013	1	0	1.24382	0.0184732	572.1	6.34931	10.23	2.32532	0.00540598	-5.22025	18188.3	9.80853	14.3142	2.66125	4.86753
5	1	27	2013	1	1	1.2028	0.0284501	580.2	6.36337	12.61	2.53449	0.00527094	-5.24555	74943.4	11.2245	12.7119	2.54254	7.71691
5	1	28	2013	1	1	1.0761	0.00775724	807.2	6.69357	17.6	2.8679	0.00249542	-5.9933	30251.2	10.3173	18.5264	2.9192	6.82871
5	0	29	2013	1	0	1.36468	0.0434192	345.9	5.84615	13.91	2.63261	0.00383036	-5.5648	55469.2	10.9236	17.6705	2.87189	6.39526
5	0	30	2013	1	0	1.31591	0.0363593	262.5	5.57025	18.48	2.91669	0.00333333	-5.70378	41963.6	10.6446	13.1003	2.57264	6.24417
5	0	31	2013	1	0	1.25855	0.0126106	441.7	6.09063	11.54	2.44582	0.00400094	-5.52122	54728.3	10.9101	9.04627	2.20235	6.30079
5	0	32	2013	1	0	1.05302	0.00521302	473.4	6.15994	16.61	2.81	0.00410183	-5.49632	38140.6	10.549	33.988	3.52601	6.13773
5	0	33	2013	1	0	1.33148	0.00387803	254.2	5.53812	11.12	2.40875	0.00467692	-5.36512	25363	10.141	8.82577	2.17768	5.0626
5	0	34	2013	1	0	0.971648	0.0139253	97.3	4.5778	14.75	2.69124	0.00432132	-5.44419	58512.3	10.977	15.4574	2.73808	5.20949
5	0	35	2013	1	0	1.06398	0.00785626	594	6.38688	17.25	2.84781	0.00279999	-5.87814	32368.2	10.3849	19.0581	2.94749	5.99894
5	0	36	2013	1	0	1.2427	0.00805368	263.9	5.57557	10.68	2.36837	0.00388973	-5.54942	22705.2	10.0303	31.9113	3.46296	4.84419
6	0	37	2013	1	0	0.995633	0.0189345	655.5	6.4854	13.3	2.58776	0.00184371	-6.29597	43551.3	10.6817	22.7243	3.12344	6.27852
6	0	38	2013	1	0	1.61462	0.0139119	334.2	5.81174	3.71	1.31103	0.0019378	-6.2462	24514.3	10.107	14.4552	2.67105	3.29584
6	0	39	2013	1	0	1.62589	0.00523929	278.5	5.62942	12.24	2.50471	0.00229503	-6.07701	32407.9	10.3862	21.1243	3.05042	4.11087
6	0	40	2013	1	0	1.77294	0.0165111	703.5	6.55607	21.28	3.05777	0.0017684	-6.33768	45192.7	10.7187	35.6662	3.5742	6.34914
6	0	41	2013	1	0	1.36674	0.0261884	489.5	6.19338	14.88	2.70002	0.00179068	-6.32516	27880.6	10.2357	24.4772	3.19774	5.1299
6	1	42	2013	1	1	1.30857	0.00588113	316	5.75574	5.02	1.61343	0.00155197	-6.46823	21337	9.9682	14.2381	2.65592	3.80666
6	0	43	2013	1	0	1.57327	0.00899749	302.6	5.71241	8.86	2.18155	0.0023682	-6.04562	29780.5	10.3016	20.4357	3.01728	4.90527
6	0	44	2013	1	0	1.61957	0.00721553	347.2	5.8499	7.06	1.95445	0.00140395	-6.56847	21766.2	9.98811	47.6734	3.86437	4.14313
7	0	45	2013	1	0	0.709946	0.0156368	613.3	6.41885	20.97	3.04309	0.00208036	-6.17521	52023	10.8594	15.5918	2.74675	7.22257
7	1	46	2013	1	1	0.907422	0.0427154	773.7	6.65118	21.45	3.06572	0.00323914	-5.73245	63073.1	11.0521	20.9907	3.04408	6.97728
7	0	47	2013	1	0	1.45529	0.00858619	425.3	6.05279	13.05	2.56879	0.00247067	-6.00327	54535	10.9066	7.78049	2.05162	5.96615
7	0	48	2013	1	0	1.61298	0.00536221	396	5.98141	10.5	2.35138	0.00097196	-6.9362	28186.7	10.2466	14.631	2.68314	4.80402
7	0	49	2013	1	0	2.58231	0.00368425	187	5.23111	26.93	3.29324	0.00154877	-6.4703	105976	11.571	12.1729	2.49922	5.33754
7	0	50	2013	1	0	1.45228	0.017717	651.2	6.47882	17.86	2.88256	0.00263932	-5.93723	52580.2	10.8701	25.0567	3.22114	5.9135
7	0	51	2013	1	0	1.3594	0.0113507	882.9	6.78321	18.73	2.93013	0.00347694	-5.6616	30526.2	10.3263	17.9254	2.88622	6.22258
7	0	52	2013	1	0	1.38434	0.0146829	847.8	6.74264	23.87	3.17262	0.00222728	-6.10698	25177.1	10.1337	19.4926	2.97003	5.80212
7	0	53	2013	1	0	1.17615	0.00779437	558.8	6.32579	10.52	2.35328	0.00138876	-6.57935	30439.7	10.3235	31.8005	3.45948	5.54126
7	0	54	2013	1	0	1.27042	0.0223512	253.8	5.53655	28.85	3.36211	0.00339888	-5.68431	61205.5	11.022	27.74	3.32288	4.51086
7	0	55	2013	1	0	1.34223	0.0218766	290.1	5.67023	13.75	2.62104	0.00119407	-6.73039	31541.4	10.3591	6.80005	1.91693	4.74493
7	0	56	2013	1	0	1.53914	0.0114997	126.5	4.84024	13.24	2.58324	0.00304661	-5.79373	31373.8	10.3537	3.52327	1.25939	0
7	0	57	2013	1	0	1.10216	0.00572955	1090.4	6.9943	15.82	2.76127	0.0014299	-6.55015	18665.7	9.83444	10.9606	2.3943	5.01064
7	0	58	2013	1	0	1.47026	0.00540441	578.8	6.36096	23.6	3.16125	0.0022039	-6.11753	25911.8	10.1625	23.6477	3.16327	5.14749
7	0	59	2013	1	0	1.53773	0.00426742	597.5	6.39275	18.16	2.89922	0.00153846	-6.47697	24122.8	10.0909	10.4554	2.34712	4.91265
7	0	60	2013	1	0	1.31902	0.00873335	381.6	5.94437	23.07	3.13853	0.00195999	-6.23482	34409	10.4461	23.7476	3.16748	5.16479
7	0	61	2013	1	0	1.63418	0.00659135	957.5	6.86433	9.14	2.21266	0.00173892	-6.35449	13061.1	9.47739	18.651	2.9259	4.52179
8	1	62	2013	1	1	0.344733	0.0350519	163.2	5.09498	8.98	2.195	0.00213489	-6.14934	33839.5	10.4294	8.69734	2.16302	4.92725
8	1	63	2013	1	1	0.295366	0.0401285	57.7	4.05526	7	1.94591	0.0076685	-4.87063	39263.7	10.5781	8.39781	2.12797	1.38629
9	0	64	2013	1	0	0.79562	0.0242366	367.5	5.90672	12.53	2.52813	0.00468193	-5.36404	40087.4	10.5988	5.57051	1.71749	5.94017
9	0	65	2013	1	0	0.996614	0.010534	337.5	5.82157	11.47	2.43973	0.00119605	-6.72873	17503.6	9.77016	6.8302	1.92135	4.35671
9	0	66	2013	1	0	1.41964	0.0268253	132.7	4.88809	8.65	2.15756	0.00151093	-6.49503	28048.3	10.2417	3.65755	1.29679	3.68888
9	0	67	2013	1	0	2.11483	0.0145167	338.6	5.82482	5.37	1.68083	0.00211664	-6.15793	23988.7	10.0853	18.8308	2.9355	4.29046
9	1	68	2013	1	1	1.87256	0.0170447	219.3	5.39044	14.91	2.70203	0.00209494	-6.16823	28730	10.2657	25.4583	3.23704	3.63759
9	0	69	2013	1	0	1.47642	0.00930427	174.4	5.16135	7.28	1.98513	0.00136915	-6.59356	35967.5	10.4904	11.427	2.43598	2.99573
9	0	70	2013	1	0	1.37405	0.0111513	330.5	5.80061	16.62	2.81061	0.00169111	-6.38237	18887.7	9.84626	17.9547	2.88785	3.68888
9	0	71	2013	1	0	1.15285	0.000733874	522.4	6.25843	8.7	2.16332	0.00159607	-6.44021	13317.2	9.49681	12.9691	2.56257	4.30407
9	0	72	2013	1	0	1.24064	0.000467281	311.4	5.74108	9.15	2.21375	0.00271271	-5.90981	12836.1	9.46002	29.5447	3.3859	3.68888
9	0	73	2013	1	0	1.81339	0.00702356	427.2	6.05725	6.55	1.87947	0.0013823	-6.58401	17476.8	9.76863	19.7815	2.98475	3.04452
9	0	74	2013	1	0	2.92582	0.0162618	393.9	5.9761	10.44	2.34564	0.00210654	-6.16271	19013.3	9.85289	76.6089	4.33871	2.89037
10	0	75	2013	1	0	1.32123	0.05496	752.7	6.62367	18.58	2.92209	0.0015755	-6.45318	40512.4	10.6094	20.4941	3.02014	5.97126
10	1	76	2013	1	1	1.17945	0.0192821	429.1	6.06169	7.39	2.00013	0.00169374	-6.38082	37201	10.5241	13.0998	2.5726	4.31749
10	0	77	2013	1	0	1.58995	0.0136621	328.4	5.79423	9.28	2.22786	0.000588345	-7.4382	22499.7	10.0213	20.2511	3.00821	3.49651
10	0	78	2013	1	0	1.8172	0.0221091	121.9	4.8032	11.09	2.40604	0.00074725	-7.19911	34999.8	10.4631	18.688	2.92788	1.94591
10	0	79	2013	1	0	1.48792	0.0209882	222.3	5.40403	9.02	2.19944	0.00728556	-4.92186	27559.9	10.2241	26.3559	3.27169	3.3673
10	0	80	2013	1	0	1.87126	0.0192467	127.1	4.84497	7.06	1.95445	0.00180169	-6.31903	32342	10.3841	19.0428	2.94669	1.38629
10	0	81	2013	1	0	1.30442	0.0103865	283	5.64545	13.36	2.59227	0.000171344	-8.67184	35560.2	10.479	26.3514	3.27152	1.79176
10	0	82	2013	1	0	1.3184	0.0111672	199.1	5.29381	5.34	1.67523	0.00102651	-6.88159	21213.2	9.96238	44.5038	3.79558	1.79176
11	0	83	2013	1	0	0.649234	0.027928	995.2	6.90294	10.04	2.30658	0.00237506	-6.04273	30744.5	10.3335	17.4377	2.85863	6.73815
11	0	84	2013	1	0	0.904785	0.0209142	557	6.32257	6.82	1.91986	0.000760648	-7.18134	13469	9.50814	154.213	5.03834	4.07754
11	0	85	2013	1	0	1.19325	0.0109564	186.6	5.22897	7.54	2.02022	0.000670156	-7.308	18615.1	9.83173	8.3386	2.12089	2.89037
11	0	86	2013	1	0	1.72822	0.0116117	107.8	4.68028	6.53	1.87641	0.00282894	-5.86785	18067	9.80184	5.33604	1.67448	2.19722
11	0	87	2013	1	0	1.85204	0.00509642	149.8	5.0093	7.64	2.0334	0.00107997	-6.83082	22564.4	10.0241	2036.83	7.61915	3.13549
11	0	88	2013	1	0	4.82725	0.00889131	282.6	5.64403	24.88	3.21406	0.000610905	-7.40057	90091.6	11.4086	12.2649	2.50674	5.31321
11	0	89	2013	1	0	1.0068	0.0142154	123.2	4.81381	11.17	2.41323	0.0019164	-6.25731	14102.5	9.55411	7.93587	2.07139	2.63906
11	0	90	2013	1	0	0.594251	0.0164183	242.1	5.48935	6.84	1.92279	0.000792402	-7.14044	19958.4	9.9014	23.4594	3.15527	3.2581
11	0	91	2013	1	0	1.14127	0.0016833	92	4.52179	8.53	2.14359	0.000627831	-7.37324	15971.3	9.67855	5.05629	1.62063	2.07944
11	0	92	2013	1	0	0.958859	0.00304345	259	5.55683	11.02	2.39971	0.00195498	-6.23738	28628.8	10.2622	1613.78	7.38633	3.63759
11	0	93	2013	1	0	0.505348	0.0242231	171.5	5.14458	7.94	2.07191	0.00294447	-5.82783	13812.9	9.53336	26.2441	3.26744	2.3979
11	0	94	2013	1	0	0.784319	0.0100965	556.2	6.32113	26.47	3.27601	0.000719171	-7.23741	12983	9.4714	95.3143	4.55718	2.89037
12	0	95	2013	1	0	1.40259	0.0254181	711.5	6.56738	22.72	3.12325	0.00556752	-5.19081	40017.3	10.5971	21.3763	3.06228	6.79682
12	0	96	2013	1	0	2.3827	0.0484155	384.5	5.95194	23.53	3.15828	0.0125423	-4.37865	33250.5	10.4118	13.0643	2.56988	5.89164
12	0	97	2013	1	0	1.61267	0.0622249	366.6	5.90427	15.52	2.74213	0.00718199	-4.93618	16744.5	9.72582	13.0629	2.56977	5.1985
12	0	98	2013	1	0	2.07767	0.0186403	243.3	5.4943	8.2	2.10413	0.00401689	-5.51725	20560.2	9.93111	8.21814	2.10634	5.20401
12	0	99	2013	1	0	2.19905	0.0836688	228.4	5.4311	14.64	2.68376	0.00471015	-5.35804	34573	10.4508	6.37017	1.85163	5.90263
12	0	100	2013	1	0	2.66693	0.0404282	214.5	5.36831	9.98	2.30058	0.00190517	-6.26318	19955.9	9.90128	11.5572	2.44731	4.70953
12	0	101	2013	1	0	2.76398	0.0366806	74.2	4.30676	11.08	2.40514	0.00713356	-4.94295	56078.9	10.9345	6.30606	1.84151	4.77068
12	0	102	2013	1	0	1.62956	0.0197286	621.7	6.43246	14.73	2.68989	0.00393688	-5.53737	13902.5	9.53982	19.2664	2.95836	4.04305
12	0	103	2013	1	0	1.08603	0.0333182	147.4	4.99315	15.98	2.77134	0.00675701	-4.99717	19507.2	9.87854	21.1537	3.05181	3.58352
12	0	104	2013	1	0	1.90374	0.0413943	449.5	6.10814	28.03	3.33328	0.00319985	-5.74465	14749.4	9.59896	25.9989	3.25805	4.95583
12	0	105	2013	1	0	1.23579	0.00783013	1053.2	6.95959	7.33	1.99198	0.00179091	-6.32503	6152.2	8.72456	15.6601	2.75112	4.75359
12	0	106	2013	1	0	1.26324	0.0298142	641.9	6.46443	6.73	1.90658	0.00134562	-6.6109	9633.77	9.17303	17.8518	2.8821	3.97029
12	0	107	2013	1	0	1.46125	0.0186389	716.7	6.57466	6.4	1.8563	0.0026244	-5.9429	8590.52	9.05841	23.0307	3.13683	4.74493
12	0	108	2013	1	0	1.15964	0.0374076	632.9	6.45031	8.08	2.08939	0.00191241	-6.25939	7620.43	8.93859	30.0868	3.40409	3.63759
12	1	109	2013	1	1	1.33261	0.0351137	161.9	5.08698	11.06	2.40333	0.00386959	-5.55461	17398.1	9.76412	8.78941	2.17355	3.68888
12	0	110	2013	1	0	1.5814	0.0421081	280.2	5.6355	10.05	2.30757	0.00808882	-4.81727	18352.9	9.81754	23.7557	3.16782	4.34381
13	1	111	2013	1	1	1.71261	0.0127836	166.3	5.11379	17.19	2.84433	0.00167841	-6.38991	24987.4	10.1261	20.0204	2.99675	2.99573
13	0	112	2013	1	0	1.76555	0.0197713	193.6	5.26579	7.82	2.05668	0.00305425	-5.79122	25091.1	10.1303	9.48972	2.25021	3.68888
13	0	113	2013	1	0	1.56648	0.0476001	508.1	6.23068	22.92	3.13201	0.00238511	-6.03851	19224.9	9.86396	23.6844	3.16482	4.04305
13	0	114	2013	1	0	1.60531	0.0230222	121.5	4.79991	12.21	2.50226	0.0024501	-6.01163	42583.7	10.6592	8.49991	2.14006	3.73767
13	0	115	2013	1	0	2.13075	0.0215056	124.7	4.82591	12.83	2.55179	0.00322185	-5.7378	26997.7	10.2035	44.5812	3.79731	2.3979
13	1	116	2013	1	1	1.1903	0.040977	928.5	6.83357	14.95	2.70471	0.00270517	-5.91259	10982.5	9.30406	45.1693	3.81042	4.14313
13	0	117	2013	1	0	1.61509	0.0377063	509.1	6.23264	12.79	2.54866	0.00493522	-5.31136	13463.5	9.50774	45.9085	3.82665	3.21888
13	0	118	2013	1	0	1.87951	0.0237571	578.1	6.35975	7.05	1.95303	0.00264103	-5.93659	14632.4	9.59099	46.6194	3.84202	3.97029
13	0	119	2013	1	0	1.69736	0.0145434	419.6	6.0393	8.9	2.18605	0.00254911	-5.97201	13655.6	9.5219	32.7686	3.48947	3.52636
13	0	120	2013	1	0	1.44848	0.0334707	759.7	6.63292	22.73	3.12369	0.00198999	-6.21963	11242.2	9.32743	97.9077	4.58402	4.11087
14	0	121	2013	1	0	1.34293	0.0331712	919.1	6.82339	7.42	2.00418	0.00278381	-5.88394	41147.8	10.6249	9.34322	2.23465	6.71659
14	0	122	2013	1	0	1.28736	0.0199384	553.1	6.31554	15.19	2.72064	0.00162122	-6.42458	15034.2	9.61808	15.457	2.73806	4.00733
14	0	123	2013	1	0	1.68142	0.0438294	692.3	6.54002	11.74	2.463	0.00239671	-6.03366	27673.9	10.2282	7.23177	1.97848	5.99146
14	0	124	2013	1	0	1.8586	0.0180273	537.5	6.28693	10.71	2.37118	0.00170977	-6.3714	17644.4	9.77818	10.8926	2.38808	4.26268
14	0	125	2013	1	0	1.83596	0.013999	602	6.40026	8.43	2.1318	0.00244552	-6.0135	17053	9.74408	6.08164	1.80527	4.52179
14	0	126	2013	1	0	3.8857	0.0555321	165.9	5.11139	11.54	2.44582	0.00140198	-6.56987	22850.9	10.0367	9.93339	2.2959	3.49651
14	0	127	2013	1	0	1.8028	0.0259529	625	6.43775	10.43	2.34469	0.00206048	-6.18482	17229.8	9.7544	12.8509	2.55342	4.83628
14	0	128	2013	1	0	2.71965	0.0240062	367.8	5.90754	12.22	2.50307	0.00224522	-6.09895	28289.1	10.2502	6.4542	1.86473	4.99721
14	0	129	2013	1	0	3.20019	0.0213542	417.3	6.03381	9.48	2.24918	0.00194457	-6.24271	16529.8	9.71292	12.4068	2.51825	4.33073
14	0	130	2013	1	0	2.86578	0.0175195	499	6.21261	14.48	2.67277	0.00153854	-6.47692	22941.8	10.0407	34.7675	3.54868	4.91998
14	0	131	2013	1	0	3.43813	0.0506082	274.2	5.61386	5.77	1.75267	0.00109641	-6.81571	19171.8	9.8612	13.8456	2.62796	3.29584
14	0	132	2013	1	0	2.56022	0.0451245	226.8	5.42407	10.55	2.35613	0.0021501	-6.14224	32020.1	10.3741	33.3199	3.50615	3.98898
14	0	133	2013	1	0	1.61249	0.0124864	1171	7.06561	10.26	2.32825	0.00245565	-6.00937	13013.5	9.47374	18.332	2.90865	4.70048
14	0	134	2013	1	0	1.51587	0.0111321	942.6	6.84864	4.84	1.57691	0.00130697	-6.64005	9945.95	9.20492	9.24374	2.22395	4.29046
14	0	135	2013	1	0	1.22502	0.0165437	859.8	6.7567	2.75	1.0116	0.00111962	-6.79477	11210.5	9.32461	20.4687	3.0189	3.8712
14	0	136	2013	1	0	1.98134	0.0153016	1130.8	7.03068	13.36	2.59227	0.00170273	-6.37552	9653.28	9.17505	61.9382	4.12614	3.58352
14	0	137	2013	1	0	1.4262	0.0126875	896	6.79794	12.97	2.56264	0.00216359	-6.13599	10493.5	9.25851	20.6279	3.02664	4.29046
15	0	138	2013	1	0	1.35577	0.029441	662.8	6.49647	10.01	2.30358	0.00282735	-5.86842	65784	11.0941	26.9237	3.29301	7.0193
15	0	139	2013	1	0	1.87829	0.0220212	399.6	5.99046	19.33	2.96166	0.00197278	-6.22831	29715.9	10.2994	13.1602	2.57719	5.78383
15	0	140	2013	1	0	1.81129	0.0299101	289.9	5.66954	15.51	2.74148	0.00216913	-6.13343	30340.9	10.3203	7.55727	2.02251	5.2832
15	0	141	2013	1	0	1.31296	0.0217574	785.9	6.66683	24.23	3.18759	0.00088562	-7.02922	16829.2	9.73087	17.41	2.85704	4.47734
15	0	142	2013	1	0	1.00673	0.00752859	808.3	6.69493	13.58	2.6086	0.000879174	-7.03653	8527.71	9.05108	38.3428	3.64657	3.58352
15	0	143	2013	1	0	1.62183	0.00699369	560	6.32794	10.46	2.34756	0.00133245	-6.62073	26517.9	10.1856	19.3981	2.96517	4.62497
15	0	144	2013	1	0	1.31434	0.0138863	607.2	6.40886	10.06	2.30857	0.000898127	-7.0152	22751.5	10.0324	45.3907	3.81531	4.27667
15	0	145	2013	1	0	0.408689	0.0113498	170.9	5.14108	9.13	2.21157	0.00106058	-6.84894	13037.9	9.47562	21.2614	3.05689	2.48491
15	0	146	2013	1	0	1.25713	0.0093742	480	6.17379	6.21	1.82616	0.0016137	-6.42922	14267.1	9.56571	28.5044	3.35006	3.80666
15	0	147	2013	1	0	1.75919	0.0374078	512.1	6.23852	11.53	2.44495	0.00236401	-6.04739	20072.4	9.9071	23.926	3.17497	4.30407
15	0	148	2013	1	0	0.962317	0.0329369	622.6	6.4339	5.96	1.78507	0.00131797	-6.63166	11504.4	9.35049	30.7108	3.42461	3.89182
15	0	149	2013	1	0	1.04482	0.00521702	515	6.24417	11.75	2.46385	0.00109227	-6.81949	13232.4	9.49042	34.1241	3.53001	3.61092
15	0	150	2013	1	0	1.72252	0.0155637	438.6	6.08359	8.97	2.19389	0.00127762	-6.66276	15530.5	9.65056	9.51997	2.25339	4.02535
16	0	151	2013	1	0	0.507216	0.0184371	234	5.45532	17.41	2.85704	0.00115448	-6.7641	70624.7	11.1651	21.951	3.08881	4.65396
16	0	152	2013	1	0	1.13423	0.0249282	225	5.4161	17.11	2.83966	0.00128215	-6.65922	94929.2	11.4609	8.11269	2.09343	4.23411
16	0	153	2013	1	0	1.98914	0.0130354	55.3	4.01277	13.78	2.62322	0.00424816	-5.46127	63204.8	11.0541	2.03994	0.71292	1.38629
16	0	154	2013	1	0	1.52169	0.000367297	464.3	6.14053	13.44	2.59824	0.000767842	-7.17193	22157.7	10.0059	16.6902	2.81482	3.3673
16	0	155	2013	1	0	2.06741	0.0024494	321.2	5.77206	10.58	2.35897	0.00118981	-6.73396	33845	10.4295	14.3808	2.66589	2.83321
16	0	156	2013	1	0	1.59113	0.025049	154.3	5.0389	108.37	4.68555	0.00100819	-6.8996	156626	11.9616	91.305	4.51421	3.78419
16	1	157	2013	1	1	1.40596	0.0100196	253.2	5.53418	19.41	2.96579	0.00219069	-6.12354	34476.7	10.448	55.5534	4.01734	2.99573
16	0	158	2013	1	0	2.31114	0.00613838	183.2	5.21058	15.82	2.76127	0.00111452	-6.79933	27817.2	10.2334	24.2288	3.18754	1.94591
16	0	159	2013	1	0	1.66149	0.0164613	283.3	5.64651	27.49	3.31382	0.00122692	-6.70325	17964.5	9.79615	30.8607	3.42948	1.79176
17	0	160	2013	1	0	0.827313	0.0128172	724.4	6.58534	12.61	2.53449	0.0022148	-6.11259	23610.7	10.0695	14.7501	2.69125	5.68017
17	0	161	2013	1	0	2.21396	0.0112596	372.4	5.91997	15.62	2.74855	0.00204641	-6.19167	32946.3	10.4026	14.5408	2.67696	4.21951
17	1	162	2013	1	1	1.40193	0.00188534	521.8	6.25728	11.47	2.43973	0.00259321	-5.95486	19365.7	9.87126	34.804	3.54973	4.80402
17	0	163	2013	1	0	2.95568	0.0018916	336.2	5.81771	11.66	2.45616	0.00249065	-5.99521	17996.2	9.79792	20.1645	3.00392	2.30259
17	0	164	2013	1	0	1.71006	0.00717487	169.4	5.13226	13.5	2.60269	0.00331852	-5.70824	26517.9	10.1856	13.7429	2.62052	3.52636
17	0	165	2013	1	0	1.84369	0.00261811	93	4.5326	11.37	2.43098	0.00160393	-6.4353	34429.7	10.4467	9.66363	2.26837	2.56495
17	0	166	2013	1	0	1.24195	0.044287	396.5	5.98268	7.31	1.98924	0.00177327	-6.33493	11576.4	9.35672	10.7658	2.37637	3.04452
17	0	167	2013	1	0	1.09159	0.00169852	538.2	6.28823	3.99	1.38379	0.0013547	-6.60417	8409.42	9.03711	12.6992	2.54154	2.89037
17	0	168	2013	1	0	1.23047	0.0013963	700.9	6.55237	8.87	2.18267	0.00179447	-6.32304	10424	9.25186	31.6802	3.45569	3.68888
17	0	169	2013	1	0	1.94682	0.000147151	411.7	6.02029	5.37	1.68083	0.00303705	-5.79687	11896.5	9.384	9.13771	2.21241	2.30259
17	0	170	2013	1	0	1.45446	0.00984692	233.6	5.45361	2.77	1.01885	0.00279251	-5.88081	11044.1	9.30965	5.5494	1.71369	1.38629
17	0	171	2013	1	0	0.925496	0.00885598	413.7	6.02514	6.24	1.83098	0.00325414	-5.72783	7785.67	8.96004	20.0712	2.99929	2.63906
17	0	172	2013	1	0	1.35821	0.00271479	255.6	5.54361	5.49	1.70293	0.00294781	-5.82669	12279.4	9.41568	7.22952	1.97817	2.77259
17	0	173	2013	1	0	1.3277	0.00484859	246.5	5.50736	5.19	1.64673	0.00231788	-6.0671	14431.7	9.57719	35.6819	3.57464	1.79176
18	0	174	2013	1	0	0.914178	0.0762583	1188	7.08003	13.18	2.5787	0.0022615	-6.09172	46750.6	10.7526	15.9278	2.76807	7.78614
18	0	175	2013	1	0	2.11127	0.00140855	329.7	5.79818	7.2	1.97408	0.0021203	-6.1562	18506.6	9.82588	16.2044	2.78528	4.49981
18	0	176	2013	1	0	3.39727	0.00860679	112	4.7185	11.09	2.40604	0.00188792	-6.27228	43600.1	10.6828	3.70348	1.30927	4.29046
18	0	177	2013	1	0	2.27742	0.00287428	508.4	6.23127	8.89	2.18493	0.00211551	-6.15846	13688.5	9.52431	12.2788	2.50788	3.63759
18	0	178	2013	1	0	2.31	0.00900357	392	5.97126	9.75	2.27727	0.00181963	-6.30912	21713.2	9.98567	20.8087	3.03537	4.54329
18	0	179	2013	1	0	1.59565	0.0102717	547.4	6.30518	12.2	2.50144	0.00382545	-5.56608	16220.1	9.69401	14.5141	2.67512	4.82831
18	1	180	2013	1	1	1.42717	0.00558492	310.2	5.73722	5.48	1.70111	0.00223364	-6.10412	10203.3	9.23046	7.71664	2.04338	3.09104
18	0	181	2013	1	0	2.05665	0.00462926	379.4	5.93859	11.76	2.4647	0.00120633	-6.72017	11850.8	9.38015	25.5615	3.24109	4.00733
18	0	182	2013	1	0	2.85371	0.00578001	426.8	6.05632	3.07	1.12168	0.000614302	-7.39502	15269.5	9.63361	34.1049	3.52944	3.2581
18	0	183	2013	1	0	2.29092	0.00578121	356	5.87493	7.09	1.95869	0.00139841	-6.57242	19435.8	9.87487	7.85966	2.06174	4.2485
18	0	184	2013	1	0	2.01008	0.00274756	759	6.632	7.17	1.96991	0.00102503	-6.88304	10672.8	9.27545	26.6878	3.28421	3.49651
18	0	185	2013	1	0	2.19102	0.014621	352.2	5.8642	6.14	1.81482	0.000863446	-7.05458	14897.6	9.60895	9.00087	2.19732	4.46591
18	0	186	2013	1	0	2.46946	0.00209792	550.4	6.31065	5.48	1.70111	0.00225885	-6.0929	14887.2	9.60826	19.3234	2.96131	4.02535
18	0	187	2013	1	0	1.76601	0.00304342	470.4	6.15358	3.14	1.14422	0.000862367	-7.05583	10834.3	9.29048	22.6782	3.1214	3.2581
18	0	188	2013	1	0	2.0872	0.00238545	687.6	6.53321	3.75	1.32176	0.0011116	-6.80196	11037.4	9.30904	26.481	3.27643	3.09104
18	0	189	2013	1	0	2.09858	0.00169214	157	5.05625	4.74	1.55604	0.00302869	-5.79963	16232.3	9.69476	10.9208	2.39067	3.13549
18	0	190	2013	1	0	1.31627	0.00236766	390.2	5.96666	1.04	0.0392207	0.00151031	-6.49544	6502.79	8.77999	26.6002	3.28092	2.63906
18	0	191	2013	1	0	2.43457	0.00233359	507.3	6.2291	4.25	1.44692	0.00175958	-6.34268	13137.3	9.48321	51.6958	3.94538	3.98898
19	0	192	2013	1	0	1.57284	0.0196585	325.4	5.78506	13.98	2.63763	0.00137511	-6.58922	16549.3	9.7141	10.1121	2.31373	3.17805
19	1	193	2013	1	1	1.17635	0.00318205	778.5	6.65737	5.3	1.66771	0.00205431	-6.18782	12419.6	9.42703	19.5994	2.9755	4.40672
19	0	194	2013	1	0	0.807247	0.0115982	285.6	5.65459	4.73	1.55393	0.00242916	-6.02021	9149.64	9.12147	6.54172	1.8782	2.70805
20	0	195	2013	1	0	0.904799	0.000743345	368.6	5.90971	11.78	2.4664	0.00171566	-6.36796	29351.3	10.2871	6.30766	1.84177	5.58725
20	0	196	2013	1	0	3.12238	0	20	2.99573	19.22	2.95595	0.000659984	-7.32329	68966.2	11.1414	0.826549	-0.190496	2.30259
20	1	197	2013	1	1	3.44898	0	46.9	3.84802	19.9	2.99072	0.000910585	-7.00142	32696.9	10.395	605.805	6.40656	3.49651
20	0	198	2013	1	0	1.61341	0	177	5.17615	12.8	2.54945	0.00143059	-6.54967	15959.7	9.67782	3.16954	1.15359	3.3673
20	0	199	2013	1	0	0.837209	0	378	5.93489	4.48	1.49962	0.00267379	-5.92426	7328.37	8.89951	1522.7	7.32824	2.83321
20	0	200	2013	1	0	1.32051	0	188.5	5.2391	3.17	1.15373	0.0011118	-6.80178	12297.1	9.41712	15.2014	2.72139	2.56495
20	0	201	2013	1	0	0.902132	0.00399089	131.3	4.87748	8.06	2.08691	0.00184004	-6.29797	15637.8	9.65745	52.6843	3.96432	2.56495
20	0	202	2013	1	0	1.23683	0	231.9	5.44631	10.84	2.38324	0.00190954	-6.26089	8964.28	9.101	16.0781	2.77746	0.693147
20	0	203	2013	1	0	1.45699	0.000492031	110.8	4.70773	11.08	2.40514	0.00142444	-6.55398	35262	10.4706	31.8904	3.4623	3.55535
20	0	204	2013	1	0	2.13844	0.000818439	264.1	5.57633	8.19	2.10291	0.00259413	-5.9545	13981.8	9.54551	80.6327	4.3899	2.19722
20	0	205	2013	1	0	0.569142	0.000127686	300.1	5.70412	4.92	1.59331	0.00374477	-5.58739	5126.02	8.54208	102.805	4.63284	2.30259
20	0	206	2013	1	0	0.649507	0	282.8	5.64474	1.32	0.277632	0.00183808	-6.29904	5375.4	8.58959	32.9848	3.49605	1.09861
21	0	207	2013	1	0	1.20238	0.00156961	226.8	5.42407	7.15	1.96711	0.00170061	-6.37677	26283.7	10.1767	5.50779	1.70616	4.06044
22	0	208	2013	1	0	1.26348	0.00617773	172.6	5.15098	17.77	2.87751	0.00302656	-5.80033	45431.1	10.724	20.4331	3.01716	4.67283
22	0	209	2013	1	0	2.11846	0.000428658	76.6	4.3386	16.2	2.78501	0.00158297	-6.44845	35351.7	10.4731	2.08843	0.736414	3.2581
23	1	210	2013	1	1	0.672478	0.00626952	262.9	5.57177	11.35	2.42922	0.00310002	-5.77635	51070.5	10.841	5.30642	1.66892	5.45532
1	1	1	2014	1	1	0.27338	0.0379481	1333.4	7.19549	7.93	2.07065	0.0132537	-4.32348	57034.8	10.9514	10.1376	2.31625	9.26757
2	1	2	2014	1	1	1.06734	0.0137347	1024.9	6.93235	12.83	2.55179	0.00141014	-6.56407	27931.3	10.2375	12.3718	2.51542	6.04501
2	0	3	2014	1	0	1.7358	0.0124438	753.2	6.62433	9.4	2.24071	0.00131051	-6.63734	45886.8	10.7339	6.12505	1.81239	5.41165
2	1	4	2014	1	1	0.779838	0.0446994	295.1	5.68731	21.83	3.08329	0.00157997	-6.45035	22405.5	10.0171	8.69152	2.16235	4.49981
2	0	5	2014	1	0	1.36168	0.0165875	1029.5	6.93683	17.96	2.88815	0.0021961	-6.12107	18789.9	9.84107	10.7873	2.37837	6.18621
2	0	6	2014	1	0	1.3141	0.00830786	772.9	6.65015	16.66	2.81301	0.00116622	-6.75399	12980.6	9.47121	16.0363	2.77486	4.49981
2	0	7	2014	1	0	1.49362	0.0085349	1196.6	7.08724	22.76	3.125	0.00074822	-7.19781	15115.5	9.62348	18.828	2.93534	6.18621
2	0	8	2014	1	0	1.07782	0.0153575	468.6	6.14975	15.07	2.71271	0.00112686	-6.78832	17419.3	9.76533	9.93928	2.29649	3.66356
2	0	9	2014	1	0	1.50542	0.00740375	380.7	5.94201	12.37	2.51527	0.00124092	-6.6919	21747.3	9.98724	16.1681	2.78304	2.99573
2	0	10	2014	1	0	1.3716	0.00940129	768.4	6.64431	17.78	2.87807	0.00111554	-6.79842	24341.4	10.0999	22.117	3.09635	4.61512
2	0	11	2014	1	0	1.13082	0.0216375	450.4	6.11014	10.98	2.39608	0.00135315	-6.60532	27610.2	10.2259	15.3318	2.72993	5.07517
2	0	12	2014	1	0	1.27118	0.00906779	452.6	6.11501	13.65	2.61374	0.0007168	-7.24071	14842.3	9.60524	14.9276	2.70322	4.60517
3	1	13	2014	1	1	0.534712	0.0487835	1438.7	7.2715	7.7	2.04122	0.0111293	-4.49818	55537.5	10.9248	8.64066	2.15648	8.35137
4	0	14	2014	1	0	0.727208	0.0235458	648.7	6.47497	20.8	3.03495	0.00506932	-5.28455	61341.1	11.0242	9.90536	2.29308	7.79359
4	0	15	2014	1	0	1.0314	0.0243068	477.1	6.16773	25.28	3.23001	0.00432333	-5.44373	72089.3	11.1857	15.7663	2.75787	7.42774
4	0	16	2014	1	0	1.00088	0.0179161	1023.5	6.93098	13	2.56495	0.00352196	-5.64874	32885	10.4008	13.5183	2.60404	6.18621
4	0	17	2014	1	0	1.02248	0.0218629	368.6	5.90971	16.82	2.82257	0.00442778	-5.41986	59560.4	10.9947	9.18884	2.21799	7.13569
4	1	18	2014	1	1	1.03428	0.027158	661.1	6.49391	24.47	3.19745	0.00550828	-5.2015	74106.1	11.2133	13.3099	2.58851	8.03366
4	0	19	2014	1	0	1.12455	0.0255143	767.6	6.64327	21.25	3.05636	0.00385443	-5.55853	44179.6	10.696	19.2737	2.95874	6.27099
4	0	20	2014	1	0	1.09271	0.0253801	526.5	6.26625	8.1	2.09186	0.00510552	-5.27743	25254.5	10.1368	11.0684	2.4041	4.75359
4	1	21	2014	1	1	1.0034	0.0307911	560.3	6.32847	9.98	2.30058	0.00432412	-5.44355	28938.6	10.2729	13.8799	2.63044	5.11799
4	0	22	2014	1	0	1.13981	0.0129125	828.5	6.71962	13.8	2.62467	0.00616101	-5.08951	30295.5	10.3188	42.5887	3.75159	5.69036
4	0	23	2014	1	0	1.18992	0.0142898	461.3	6.13405	10.21	2.32337	0.00305662	-5.79045	47143.9	10.761	17.5481	2.86495	5.83481
4	1	24	2014	1	1	1.08738	0.0249937	272.1	5.60617	20.77	3.03351	0.00365	-5.61303	58550.3	10.9776	16.031	2.77452	6.31536
4	0	25	2014	1	0	1.1593	0.0196873	508.5	6.23147	13.6	2.61007	0.00226988	-6.08803	41469.8	10.6327	22.5756	3.11687	5.7301
4	0	26	2014	1	0	1.24267	0.0096261	580.7	6.36423	10.64	2.36462	0.00508733	-5.281	22793.9	10.0343	14.3852	2.6662	4.81218
5	1	27	2014	1	1	1.18675	0.0346498	583.8	6.36956	12.85	2.55334	0.00562676	-5.18022	56103.3	10.935	12.5837	2.5324	7.43071
5	1	28	2014	1	1	0.941705	0.00436012	813.7	6.70159	18.32	2.90799	0.00262681	-5.94198	26875	10.199	18.3784	2.91117	6.83518
5	0	29	2014	1	0	1.30111	0.0498678	348.1	5.85249	14.32	2.66166	0.00420181	-5.47224	41898.7	10.643	17.6326	2.86975	6.52209
5	0	30	2014	1	0	1.1943	0.0299919	263.8	5.57519	19.97	2.99423	0.00356923	-5.63541	38167.9	10.5497	13.2353	2.58289	6.3081
5	0	31	2014	1	0	1.19123	0.0137467	443	6.09357	11.98	2.48324	0.0043263	-5.44304	49129.9	10.8022	9.00901	2.19823	6.20859
5	0	32	2014	1	0	0.966098	0.00532545	475.1	6.16353	17.45	2.85934	0.00417174	-5.47942	33684.1	10.4248	34.5691	3.54296	6.10479
5	0	33	2014	1	0	1.18013	0.00335466	255.7	5.544	13.11	2.57338	0.00525129	-5.24928	24948.3	10.1246	8.87704	2.18347	5.18739
5	0	34	2014	1	0	0.869628	0.00478024	97.5	4.57985	15.26	2.72524	0.00440903	-5.4241	50618.6	10.8321	15.623	2.74875	5.26786
5	0	35	2014	1	0	0.99128	0.00213934	597.1	6.39208	17.93	2.88648	0.00289602	-5.84442	32059.7	10.3754	19.3743	2.96395	6.09357
5	0	36	2014	1	0	1.1048	0.0129607	265.7	5.58237	10.83	2.38232	0.00438031	-5.43064	28210.2	10.2474	31.617	3.4537	5.02388
6	0	37	2014	1	0	0.979548	0.0202247	674.9	6.51456	13.22	2.58173	0.00180451	-6.31747	39923.5	10.5947	23.9265	3.17499	6.23245
6	0	38	2014	1	0	1.64951	0.0156528	341.2	5.83247	3.64	1.29198	0.00233218	-6.06095	30167.2	10.3145	13.3936	2.59477	3.52636
6	0	39	2014	1	0	1.61956	0.00600709	284	5.64897	12.55	2.52972	0.00243843	-6.0164	36840.6	10.5144	19.8182	2.9866	3.91202
6	0	40	2014	1	0	1.76985	0.0171681	716.2	6.57396	21.02	3.04547	0.00184435	-6.29563	38930.5	10.5695	37.7825	3.63185	6.2519
6	0	41	2014	1	0	1.37334	0.0269627	497.4	6.20939	19	2.94444	0.00175769	-6.34376	28909.5	10.2719	23.0841	3.13914	4.81218
6	1	42	2014	1	1	1.30272	0.00734284	319.2	5.76582	5.05	1.61939	0.00155554	-6.46593	26832.8	10.1974	15.4919	2.74032	4.02535
6	0	43	2014	1	0	1.57259	0.00998873	307.1	5.72717	9.24	2.22354	0.00297124	-5.81878	35771.7	10.4849	21.601	3.07274	4.84419
6	0	44	2014	1	0	1.6326	0.00950762	352.2	5.8642	8.47	2.13653	0.000942014	-6.96749	27588.5	10.2252	51.1278	3.93433	4.12713
7	0	45	2014	1	0	0.702582	0.0170374	621.6	6.4323	22.11	3.09603	0.00166331	-6.39894	46800.5	10.7536	16.2276	2.78671	7.19744
7	1	46	2014	1	1	0.873877	0.0479422	780.6	6.66006	21.34	3.06058	0.0031078	-5.77384	55055	10.9161	22.0601	3.09377	7.08003
7	0	47	2014	1	0	1.36859	0.00908657	428	6.05912	13.58	2.6086	0.0020495	-6.19016	49925.6	10.8183	8.33153	2.12005	5.91889
7	0	48	2014	1	0	1.42188	0.00313759	401.3	5.99471	10.39	2.34084	0.000958169	-6.95049	29596.8	10.2954	15.7084	2.7542	4.95583
7	0	49	2014	1	0	2.21852	0.00402954	189.1	5.24228	26.96	3.29435	0.00154156	-6.47496	93531.4	11.4461	11.8593	2.47311	5.32788
7	0	50	2014	1	0	1.32749	0.0198864	653.4	6.48219	18.48	2.91669	0.00277269	-5.88794	48935.4	10.7983	24.4631	3.19716	5.64897
7	0	51	2014	1	0	1.28114	0.0130289	888.3	6.78931	19.3	2.96011	0.00279559	-5.87971	29560.3	10.2942	19.4386	2.96726	6.30262
7	0	52	2014	1	0	1.23977	0.0150295	860.1	6.75705	38.27	3.64467	0.00212331	-6.15478	26358.8	10.1796	20.6328	3.02688	5.77144
7	0	53	2014	1	0	1.08993	0.0102827	562.3	6.33204	10.62	2.36274	0.00131694	-6.63244	30716.5	10.3326	35.2341	3.56201	5.39816
7	0	54	2014	1	0	1.10339	0.0250039	254.8	5.54048	22.65	3.12016	0.00346718	-5.66441	56690.8	10.9454	21.8366	3.08359	4.70048
7	0	55	2014	1	0	1.22884	0.0223533	293.9	5.68324	15	2.70805	0.00124402	-6.68941	32140.1	10.3779	6.8372	1.92238	4.35671
7	0	56	2014	1	0	1.43038	0.0122023	127.8	4.85047	13.75	2.62104	0.0032516	-5.72861	29290	10.285	3.44268	1.23625	0
7	0	57	2014	1	0	1.04361	0.00248278	1113.2	7.01499	15.62	2.74855	0.00128859	-6.65421	19981.4	9.90256	10.9273	2.39127	5.24702
7	0	58	2014	1	0	1.28146	0.002849	583.2	6.36853	23.53	3.15828	0.00162094	-6.42475	26032.5	10.1671	19.2315	2.95655	5.22036
7	0	59	2014	1	0	1.43856	0.00140587	612.1	6.4169	18.74	2.93066	0.00146586	-6.52531	24230.7	10.0954	25.9601	3.25656	4.91265
7	0	60	2014	1	0	1.24413	0.0112227	386.7	5.95765	17.24	2.84723	0.00235854	-6.04971	33969.9	10.4332	19.2056	2.9552	5.04986
7	0	61	2014	1	0	1.54454	0.0061236	990.6	6.89831	9.65	2.26696	0.00181411	-6.31216	15084.2	9.6214	18.0345	2.89229	4.49981
8	1	62	2014	1	1	0.266132	0.0166176	165.3	5.10776	8.97	2.19389	0.00095319	-6.9557	19140.7	9.85957	9.97965	2.30055	4.55388
8	1	63	2014	1	1	0.32718	0.0231961	58.6	4.07073	7.34	1.99334	0.0080327	-4.82423	12615	9.44264	7.01313	1.94778	2.48491
9	0	64	2014	1	0	0.684112	0.0209285	369.7	5.91269	13.7	2.6174	0.00558925	-5.18691	33665.3	10.4242	6.27359	1.83635	6.12687
9	0	65	2014	1	0	0.892434	0.0118758	339.2	5.82659	11.43	2.43624	0.00128928	-6.65368	16887.1	9.73431	6.57092	1.88265	4.26268
9	0	66	2014	1	0	1.25356	0.0308079	133.2	4.89185	8.75	2.16905	0.00135076	-6.60709	25314.4	10.1391	4.04449	1.39736	3.4012
9	0	67	2014	1	0	1.56423	0.0211107	339.2	5.82659	8.9	2.18605	0.00110687	-6.80622	22356.5	10.0149	19.4001	2.96528	4.14313
9	1	68	2014	1	1	1.58725	0.0154384	218.9	5.38862	15.36	2.73177	0.00190863	-6.26137	25634.4	10.1517	30.3085	3.41143	3.8712
9	0	69	2014	1	0	1.35939	0.00449031	175.4	5.16707	7.31	1.98924	0.000967202	-6.9411	32721.3	10.3958	9.37606	2.23816	3.3673
9	0	70	2014	1	0	1.11307	0.0221771	330.5	5.80061	13.88	2.63045	0.00184154	-6.29715	17929.2	9.79419	17.5566	2.86543	3.97029
9	0	71	2014	1	0	0.978462	0.000904419	525.2	6.26378	10.31	2.33311	0.0015234	-6.48681	13084.4	9.47918	25.857	3.25258	4.34381
9	0	72	2014	1	0	1.1079	0.00391827	312.5	5.7446	9.91	2.29354	0.0012651	-6.6726	12431.9	9.42802	23.9938	3.17779	3.58352
9	0	73	2014	1	0	1.43578	0.00803936	429	6.06146	7.89	2.0656	0.00114751	-6.77016	15717.9	9.66255	18.7165	2.92941	3.3322
9	0	74	2014	1	0	1.96834	0.00186057	390.7	5.96794	10.99	2.39699	0.00143869	-6.54402	16518.1	9.71221	72.7512	4.28704	2.89037
10	0	75	2014	1	0	1.28089	0.0606842	754.6	6.62619	19.44	2.96733	0.00131189	-6.63628	40434.5	10.6074	18.8404	2.936	5.90808
10	1	76	2014	1	1	1.10056	0.0274388	427.7	6.05842	11.42	2.43537	0.00237901	-6.04107	31683.3	10.3635	9.90093	2.29263	4.46591
10	0	77	2014	1	0	1.55713	0.0133799	328.1	5.79332	30.95	3.43237	0.00077327	-7.16488	21046.9	9.95451	25.3591	3.23314	3.3673
10	0	78	2014	1	0	1.77121	0.0266167	121.8	4.80238	11.12	2.40875	0.00110892	-6.80437	32207.4	10.38	18.6545	2.92609	2.07944
10	0	79	2014	1	0	1.38287	0.026609	222.2	5.40358	19.07	2.94812	0.00482481	-5.33398	25882.5	10.1613	26.1925	3.26547	2.94444
10	0	80	2014	1	0	1.84337	0.0247554	126.3	4.83866	8.57	2.14827	0.00215819	-6.13849	30401	10.3222	17.5663	2.86598	2.07944
10	0	81	2014	1	0	1.22691	0.0136984	278.5	5.62942	15.38	2.73307	0.000155861	-8.76655	32436.1	10.387	23.9874	3.17753	2.3979
10	0	82	2014	1	0	1.26209	0.0144386	197.8	5.28726	6.38	1.85317	0.00123408	-6.69743	19727	9.88974	30.1147	3.40501	1.60944
11	0	83	2014	1	0	0.609005	0.0349236	987.3	6.89497	10.28	2.3302	0.0018778	-6.27765	30727.3	10.3329	15.9855	2.77168	6.62804
11	0	84	2014	1	0	0.758094	0.0243515	553.2	6.31572	6.83	1.92132	0.00106778	-6.84218	13175.1	9.48609	11.6346	2.45398	4.80402
11	0	85	2014	1	0	0.829384	0.0169468	183.6	5.21276	7.68	2.03862	0.00095541	-6.95337	15902.7	9.67424	7.64195	2.03365	2.94444
11	0	86	2014	1	0	0.956124	0.0184839	107	4.67283	6.81	1.91839	0.00195058	-6.23963	13776.9	9.53075	4.31944	1.46313	1.60944
11	0	87	2014	1	0	0.7293	0.000287897	149	5.00395	7.93	2.07065	0.0013897	-6.57867	16520.4	9.71235	10.1437	2.31685	3.13549
11	0	88	2014	1	0	3.82237	0.0112204	276	5.6204	25.51	3.23907	0.000203777	-8.49849	83570.4	11.3334	11.111	2.40794	4.99043
11	0	89	2014	1	0	0.672779	0.00255436	122	4.80402	11.74	2.463	0.00163343	-6.41707	11912.3	9.38533	7.621	2.03091	2.07944
11	0	90	2014	1	0	0.510519	0.0195151	241.4	5.48646	7.25	1.981	0.000441134	-7.72616	18744.8	9.83867	21.8515	3.08427	3.13549
11	0	91	2014	1	0	0.90968	0.00223835	88.2	4.47961	9	2.19722	0.00100813	-6.89966	14329.6	9.57008	4.39462	1.48038	3.04452
11	0	92	2014	1	0	0.796701	0.0227999	264	5.57595	11.03	2.40062	0.00140955	-6.56448	24407.5	10.1026	1291.58	7.16362	3.46574
11	0	93	2014	1	0	0.44894	0.019593	170.5	5.13874	7.8	2.05412	0.00194109	-6.24451	14106	9.55435	27.1239	3.30042	2.70805
11	0	94	2014	1	0	0.803598	0.0134595	553.2	6.31572	27.29	3.30652	0.000698596	-7.26644	12244.3	9.41281	91.7177	4.51872	2.89037
12	0	95	2014	1	0	1.38541	0.0301381	712.8	6.5692	23.84	3.17136	0.00560806	-5.18355	38608.2	10.5612	20.6709	3.02873	6.95177
12	0	96	2014	1	0	2.06294	0.0620432	384.5	5.95194	23.02	3.13636	0.0148458	-4.21004	36526.3	10.5058	12.7698	2.54708	6.05209
12	0	97	2014	1	0	1.59202	0.0753108	371.1	5.91647	15.91	2.76695	0.00662312	-5.01719	20272.3	9.91701	13.4688	2.60038	5.1358
12	0	98	2014	1	0	1.69982	0.0164106	243.4	5.49471	8.1	2.09186	0.00295812	-5.8232	19028.3	9.85368	7.75303	2.04808	5.37064
12	0	99	2014	1	0	1.95546	0.0906387	227.2	5.42583	15.18	2.71998	0.00431191	-5.44637	34274.5	10.4422	5.77761	1.75399	5.743
12	0	100	2014	1	0	2.19067	0.0491779	215.3	5.37203	10.47	2.34851	0.00219223	-6.12284	20148	9.91086	11.7941	2.4676	4.43082
12	0	101	2014	1	0	2.64122	0.019411	73.8	4.30136	11.17	2.41323	0.0103201	-4.57366	55436.6	10.923	6.30653	1.84159	4.67283
12	0	102	2014	1	0	1.5754	0.00736164	620.9	6.43117	15.2	2.7213	0.00400837	-5.51937	16431.4	9.70695	21.1574	3.05199	4.61512
12	0	103	2014	1	0	1.07222	0.0196442	147.7	4.99518	16.83	2.82316	0.00705425	-4.95413	21278.5	9.96545	21.7178	3.07813	3.80666
12	0	104	2014	1	0	1.86504	0.0543067	449.6	6.10836	33.17	3.50165	0.00384429	-5.56117	17431.8	9.76605	26.9512	3.29403	4.93447
12	0	105	2014	1	0	1.23876	0.00967184	1051.4	6.95788	8.55	2.14593	0.00142367	-6.55451	8728.47	9.07434	21.1042	3.04947	4.18965
12	0	106	2014	1	0	1.18844	0.0369288	642.3	6.46506	7.71	2.04252	0.00196716	-6.23117	11918	9.38581	18.268	2.90515	3.46574
12	0	107	2014	1	0	1.4433	0.0220078	720.5	6.57995	6.64	1.89311	0.00287678	-5.85109	10957.5	9.30178	40.3823	3.69839	4.83628
12	0	108	2014	1	0	1.02414	0.0462786	634.4	6.45268	8.61	2.15292	0.00163168	-6.41815	10135	9.22375	29.6161	3.38832	4.00733
12	1	109	2014	1	1	1.1904	0.0417937	160.6	5.07892	11.48	2.44061	0.00330163	-5.71334	20685.8	9.9372	8.68625	2.16174	3.97029
12	0	110	2014	1	0	1.43776	0.0540325	279.8	5.63408	11.19	2.41502	0.008378	-4.78215	20377.3	9.92217	24.2841	3.18982	4.61512
13	1	111	2014	1	1	1.68797	0.0148671	167.8	5.12277	16.86	2.82494	0.00154305	-6.47399	25916.8	10.1626	18.4727	2.91629	2.30259
13	0	112	2014	1	0	1.71995	0.0221484	198.2	5.28928	8.07	2.08815	0.00346481	-5.6651	26161.4	10.172	10.5792	2.35889	3.61092
13	0	113	2014	1	0	1.49648	0.0570433	513.1	6.24047	23.13	3.14113	0.00266849	-5.92624	21159.2	9.95983	25.425	3.23573	3.91202
13	0	114	2014	1	0	1.6	0.025295	122.3	4.80648	12.62	2.53528	0.00209027	-6.17046	44335.3	10.6995	6.42244	1.8598	3.55535
13	0	115	2014	1	0	2.05469	0.0246384	126.9	4.8434	15.85	2.76317	0.003796	-5.57381	30236.2	10.3168	47.2463	3.85537	3.73767
13	1	116	2014	1	1	1.17549	0.0462885	954.2	6.86087	9.53	2.25444	0.00330838	-5.7113	12381.7	9.42398	25.534	3.24001	4.57471
13	0	117	2014	1	0	1.5709	0.0442879	526.7	6.26663	13.93	2.63404	0.00528431	-5.24301	14536.6	9.58443	46.534	3.84018	3.98898
13	0	118	2014	1	0	1.7386	0.0267622	595.6	6.38957	7.07	1.95586	0.00396785	-5.52953	15835.9	9.67004	45.8192	3.8247	4.29046
13	0	119	2014	1	0	1.63002	0.0235266	427.5	6.05795	9.31	2.23109	0.00301812	-5.80312	14897.7	9.60896	37.6015	3.62704	3.78419
13	0	120	2014	1	0	1.39622	0.0378111	773.1	6.65041	22.38	3.10817	0.00271191	-5.9101	13244.7	9.49135	101.632	4.62136	3.98898
14	0	121	2014	1	0	1.10977	0.0351685	937.8	6.84354	7.83	2.05796	0.00213874	-6.14754	41632.3	10.6366	9.71724	2.2739	6.79906
14	0	122	2014	1	0	1.28181	0.0254453	553.8	6.3168	15.42	2.73567	0.00163177	-6.41809	18511	9.82612	13.2192	2.58167	4.18965
14	0	123	2014	1	0	1.21973	0.0484249	696.2	6.54564	12.01	2.48574	0.00257936	-5.96021	28186.3	10.2466	9.40925	2.24169	6.02828
14	0	124	2014	1	0	1.48891	0.0154583	557.1	6.32274	9.83	2.28544	0.00171576	-6.3679	18830.4	9.84323	11.7974	2.46788	4.77912
14	0	125	2014	1	0	1.44681	0.0170499	611.4	6.41575	8.62	2.15409	0.00233841	-6.05828	20082.9	9.90763	5.71651	1.74336	4.23411
14	0	126	2014	1	0	2.8877	0.0703615	166.9	5.11739	11.8	2.4681	0.00148652	-6.51132	24269.5	10.097	9.88333	2.29085	3.61092
14	0	127	2014	1	0	1.79398	0.0308732	630.5	6.44651	9.62	2.26384	0.00208363	-6.17364	19221.1	9.86376	13.0317	2.56739	5.12396
14	0	128	2014	1	0	2.0078	0.0265895	369.6	5.91242	12.67	2.53924	0.00223953	-6.10149	29899.7	10.3056	6.80589	1.91779	4.94164
14	0	129	2014	1	0	1.94916	0.0285901	424.5	6.05091	9.57	2.25863	0.00184747	-6.29394	19903.3	9.89864	13.611	2.61088	4.20469
14	0	130	2014	1	0	1.99934	0.0203184	499.8	6.21421	15.01	2.70872	0.00200577	-6.21173	27646.7	10.2273	37.5101	3.62461	5.03695
14	0	131	2014	1	0	2.57935	0.0566311	266.7	5.58612	6.04	1.7984	0.00119427	-6.73022	20916.3	9.94828	15.3994	2.73433	2.63906
14	0	132	2014	1	0	2.19368	0.050637	227.8	5.42847	10.5	2.35138	0.0023119	-6.06968	31518.4	10.3583	36.6368	3.60105	3.85015
14	0	133	2014	1	0	1.29238	0.0144468	1181.4	7.07446	10.8	2.37955	0.00247577	-6.0012	15201.1	9.62912	14.0237	2.64075	4.85203
14	0	134	2014	1	0	1.25231	0.0122342	949.7	6.85615	5.09	1.62728	0.00134558	-6.61093	13323.4	9.49728	10.4643	2.34797	4.11087
14	0	135	2014	1	0	1.2426	0.0166253	890.4	6.79167	5.79	1.75613	0.0011485	-6.7693	15679.6	9.66012	22.928	3.13236	3.49651
14	0	136	2014	1	0	2.02675	0.0153365	1236.9	7.12036	12.95	2.5611	0.00139397	-6.5756	12919.6	9.4665	66.9953	4.20462	3.17805
14	0	137	2014	1	0	1.1742	0.0135999	920.6	6.82503	13.01	2.56572	0.00212121	-6.15577	13952	9.54338	20.6803	3.02918	3.55535
15	0	138	2014	1	0	1.29634	0.0350689	671.4	6.50937	14.44	2.67	0.00286997	-5.85345	27299.3	10.2146	27.5214	3.31496	6.94409
15	0	139	2014	1	0	1.79298	0.0271428	396.1	5.98167	16.46	2.80093	0.00203187	-6.1988	24648.8	10.1125	14.1065	2.64663	5.96615
15	0	140	2014	1	0	1.6336	0.0364846	291.5	5.67504	16.82	2.82257	0.00164132	-6.41225	15429.2	9.64402	7.94304	2.0723	5.26269
15	0	141	2014	1	0	1.22074	0.0269254	791.5	6.67393	24.05	3.18013	0.000822141	-7.1036	16310.5	9.69956	18.6501	2.92585	4.34381
15	0	142	2014	1	0	0.946663	0.00947878	819	6.70808	15.79	2.75938	0.000962659	-6.94581	22814.5	10.0352	39.33	3.67199	3.68888
15	0	143	2014	1	0	1.52477	0.00847156	563.3	6.33381	10.17	2.31944	0.00132471	-6.62656	13857.3	9.53657	20.661	3.02825	4.44265
15	0	144	2014	1	0	1.22462	0.018361	608.7	6.41133	10.77	2.37676	0.000910207	-7.00184	13898.9	9.53957	39.9236	3.68697	3.91202
15	0	145	2014	1	0	0.37931	0.0140512	172.1	5.14808	7.26	1.98238	0.000903861	-7.00883	17972	9.79657	23.0096	3.13591	2.56495
15	0	146	2014	1	0	1.17476	0.0110001	483.2	6.18043	6.2	1.82455	0.00165751	-6.40244	677205	13.4257	30.0027	3.40129	4.00733
15	0	147	2014	1	0	1.68637	0.0450399	518.8	6.25152	11.26	2.42126	0.00238174	-6.03992	73280.8	11.2021	26.5686	3.27973	3.98898
15	0	148	2014	1	0	0.929539	0.0397981	630.9	6.44715	6.01	1.79342	0.00132052	-6.62973	21894.5	9.99399	31.2154	3.44091	4.11087
15	0	149	2014	1	0	1.04325	0.0060078	525.5	6.26435	11.89	2.4757	0.00104712	-6.86171	85268.4	11.3536	37.3533	3.62042	3.43399
15	0	150	2014	1	0	1.67031	0.0177466	444.9	6.09785	9.18	2.21703	0.000779117	-7.15735	66469.9	11.1045	9.70104	2.27223	4.23411
16	0	151	2014	1	0	0.441682	0.0096007	237.9	5.47185	17.57	2.86619	0.0012441	-6.68934	54733.9	10.9102	20.9797	3.04356	4.74493
16	0	152	2014	1	0	1.02816	0.0141167	223.7	5.41031	18.16	2.89922	0.00141759	-6.5588	74534.5	11.219	7.70978	2.04249	4.80402
16	0	153	2014	1	0	1.77046	0.000834227	55.4	4.01458	18.28	2.90581	0.00249227	-5.99456	61917.8	11.0336	1.94318	0.664324	2.19722
16	0	154	2014	1	0	1.33425	0.00299797	465.8	6.14376	16.07	2.77695	0.000990457	-6.91734	23561.7	10.0674	16.8145	2.82224	3.21888
16	0	155	2014	1	0	1.92402	0.000706092	319.4	5.76644	13.87	2.62973	0.000853403	-7.06628	34439.3	10.447	13.5597	2.6071	2.83321
16	0	156	2014	1	0	1.47312	0.0265693	156	5.04986	106.27	4.66598	0.000578993	-7.45422	114162	11.6454	100.705	4.6122	3.58352
16	1	157	2014	1	1	1.22494	0.00145992	265.9	5.58312	19.77	2.98417	0.00232413	-6.06441	34309.3	10.4432	52.7611	3.96577	2.48491
16	0	158	2014	1	0	2.16621	0.0109776	178.6	5.18515	28.14	3.33719	0.00069375	-7.2734	29586.6	10.2951	36.2905	3.59156	2.3979
16	0	159	2014	1	0	1.41536	0.00284572	277	5.62402	27.97	3.33113	0.00162179	-6.42422	23464.1	10.0632	30.5872	3.42058	1.94591
17	0	160	2014	1	0	0.819419	0.00613562	729.7	6.59263	13.58	2.6086	0.00230159	-6.07415	37179.4	10.5235	15.2901	2.72721	6.01372
17	0	161	2014	1	0	1.77668	0.000455178	377.9	5.93463	16.11	2.77944	0.00188679	-6.27288	15383.6	9.64106	13.8369	2.62734	4.69135
17	1	162	2014	1	1	1.35402	0.0222443	526.5	6.26625	12.58	2.53211	0.00249807	-5.99224	10839.4	9.29095	35.2826	3.56339	5.0689
17	0	163	2014	1	0	2.15907	0.000840541	340.3	5.82983	10.88	2.38693	0.00236698	-6.04614	18220.1	9.81028	18.7999	2.93385	2.3979
17	0	164	2014	1	0	1.81725	0.0135415	169.3	5.13167	13.83	2.62684	0.00311525	-5.77144	59619.7	10.9957	12.6483	2.53752	3.09104
17	0	165	2014	1	0	1.91484	0.00302463	94.2	4.54542	11.32	2.42657	0.00246002	-6.00759	28486.3	10.2572	7.68819	2.03969	2.99573
17	0	166	2014	1	0	1.05202	0.0235669	402	5.99645	7.14	1.96571	0.00187622	-6.2785	31133.4	10.346	11.6419	2.45461	2.63906
17	0	167	2014	1	0	1.02019	0.00195654	543.2	6.29748	3.99	1.38379	0.00132879	-6.62349	9705.52	9.18045	10.7416	2.37412	2.77259
17	0	168	2014	1	0	1.18041	0.00158803	708	6.56244	8.89	2.18493	0.0014897	-6.50918	27292.5	10.2144	31.7835	3.45895	4.14313
17	0	169	2014	1	0	1.81998	0.00101848	412	6.02102	12.16	2.49815	0.00356569	-5.6364	352488	12.7728	13.4125	2.59619	2.94444
17	0	170	2014	1	0	1.21263	0.00109738	238.1	5.47269	2.7	0.993252	0.00338618	-5.68805	39937.2	10.5951	5.54094	1.71216	2.19722
17	0	171	2014	1	0	0.792983	0.000506439	419.9	6.04002	6.3	1.84055	0.00326642	-5.72406	22327.4	10.0136	134.186	4.89923	2.89037
17	0	172	2014	1	0	1.20384	0.00335128	266.4	5.585	5.48	1.70111	0.00298674	-5.81357	40294.8	10.604	7.38766	1.99981	2.07944
17	0	173	2014	1	0	1.23375	0.00706793	248.2	5.51423	8.18	2.10169	0.00257494	-5.96193	16914.5	9.73593	40.8527	3.70997	2.3979
18	0	174	2014	1	0	0.868462	0.046574	1210.7	7.09895	12.73	2.54396	0.00252163	-5.98285	12912.7	9.46597	19.7953	2.98544	7.54908
18	0	175	2014	1	0	2.01667	0.00129627	330	5.79909	10.16	2.31846	0.00300241	-5.80834	18060.4	9.80148	23.1996	3.14414	4.34381
18	0	176	2014	1	0	3.11845	0.00716067	111.9	4.71761	12.01	2.48574	0.00235276	-6.05217	18433.4	9.82192	3.54738	1.26621	4.79579
18	0	177	2014	1	0	2.22653	0.00348074	508.9	6.23225	9.13	2.21157	0.00202059	-6.20437	16249.4	9.69581	11.8382	2.47133	3.52636
18	0	178	2014	1	0	2.1989	0.00832194	392.5	5.97254	11.31	2.42569	0.00238789	-6.03735	13923.5	9.54133	22.1027	3.0957	4.67283
18	0	179	2014	1	0	1.52834	0.00915441	548.8	6.30773	12.16	2.49815	0.00485078	-5.32862	17140.9	9.74923	14.7906	2.69399	4.97673
18	1	180	2014	1	1	1.34661	0.00415379	310.1	5.73689	5.91	1.77665	0.0021966	-6.12084	7846.09	8.96777	7.93684	2.07152	2.99573
18	0	181	2014	1	0	2.03297	0.00558634	380.4	5.94122	12.26	2.50634	0.000960158	-6.94841	19160.1	9.86058	23.4868	3.15644	4.46591
18	0	182	2014	1	0	2.70198	0.00382769	426	6.05444	3.29	1.19089	0.000773013	-7.16521	105231	11.5639	32.7199	3.48798	3.21888
18	0	183	2014	1	0	2.04561	0.00596128	355.7	5.87409	7.34	1.99334	0.00152154	-6.48803	31381	10.354	8.42775	2.13153	4.65396
18	0	184	2014	1	0	1.81329	0.00314808	759	6.632	7.61	2.02946	0.000859136	-7.05958	20663.6	9.93613	27.0508	3.29772	3.63759
18	0	185	2014	1	0	2.05036	0.0092626	353	5.86647	6.56	1.88099	0.000806442	-7.12288	17387.3	9.7635	26.4129	3.27385	4.18965
18	0	186	2014	1	0	2.2711	0.00237305	554.3	6.31771	4.17	1.42792	0.00211025	-6.16095	12872.8	9.46287	20.9884	3.04397	3.98898
18	0	187	2014	1	0	1.71826	0.00371423	471.7	6.15634	5.2	1.64866	0.000841006	-7.08091	11047.6	9.30997	21.4257	3.06459	2.77259
18	0	188	2014	1	0	1.93459	0.00371994	688.1	6.53393	2.21	0.792993	0.00107758	-6.83304	11878.7	9.3825	16.4848	2.80244	3.13549
18	0	189	2014	1	0	2.00667	0.00269386	157.2	5.05752	5.43	1.69194	0.00729497	-4.92057	127831	11.7585	10.481	2.34956	3.58352
18	0	190	2014	1	0	1.26832	0.00337703	383.1	5.9483	2.54	0.932164	0.00139272	-6.57649	32075.7	10.3759	22.211	3.10059	2.56495
18	0	191	2014	1	0	2.3545	0.00655502	507.3	6.2291	4.52	1.50851	0.00149414	-6.5062	15701.9	9.66154	57.8793	4.05836	3.4012
19	0	192	2014	1	0	1.41799	0.0126619	328.3	5.79393	13.83	2.62684	0.00129238	-6.65127	7118.29	8.87042	14.6867	2.68694	3.29584
19	1	193	2014	1	1	1.15348	0.00518546	787	6.66823	6.16	1.81808	0.00189291	-6.26964	11785.7	9.37464	28.7181	3.35753	4.36945
19	0	194	2014	1	0	0.753201	0.0145404	290	5.66988	5.12	1.63315	0.0023455	-6.05526	10507.5	9.25984	7.90033	2.0669	2.70805
20	0	195	2014	1	0	0.734105	0.00423332	374.7	5.92613	8.15	2.09802	0.00158016	-6.45023	113013	11.6353	6.57663	1.88352	5.47646
20	0	196	2014	1	0	2.44312	0	24.1	3.18221	16.33	2.793	0.000794037	-7.13838	37611.7	10.5351	0.669868	-0.400675	2.70805
20	1	197	2014	1	1	2.439	0	47	3.85015	19.97	2.99423	0.00126668	-6.67136	34793.5	10.4572	417.493	6.03427	3.91202
20	0	198	2014	1	0	1.36327	0	177.9	5.18122	12.74	2.54475	0.00185438	-6.2902	16296.8	9.69872	3.16645	1.15261	3.73767
20	0	199	2014	1	0	0.753977	0	364.5	5.89853	4.62	1.53039	0.00211831	-6.15714	9278.88	9.1355	804.176	6.68982	3.21888
20	0	200	2014	1	0	1.24934	0.000536973	188.9	5.24122	3.52	1.25846	0.00115551	-6.76321	15031.7	9.61792	14.7651	2.69227	2.83321
20	0	201	2014	1	0	0.779797	0.00137729	129.7	4.86522	12.18	2.4998	0.00204048	-6.19457	127486	11.7558	13.4156	2.59642	2.19722
20	0	202	2014	1	0	0.901931	0	233.7	5.45404	10.92	2.3906	0.00160774	-6.43292	40170.4	10.6009	21.598	3.0726	2.07944
20	0	203	2014	1	0	1.18153	0.0040693	111.2	4.71133	10.99	2.39699	0.00191254	-6.25932	87315.5	11.3773	30.6685	3.42324	2.94444
20	0	204	2014	1	0	2.08913	0	265.5	5.58161	8.14	2.09679	0.002553	-5.97049	14344.1	9.57109	29.141	3.37215	1.79176
20	0	205	2014	1	0	0.482224	0	301.4	5.70844	5.69	1.73871	0.0034446	-5.67095	5530.94	8.61811	61.4476	4.11819	2.07944
20	0	206	2014	1	0	0.546639	0	283.2	5.64615	1.17	0.157004	0.00216015	-6.13758	5985.53	8.6971	34.1527	3.53084	1.38629
21	0	207	2014	1	0	1.06617	0.0035397	202.6	5.31123	9.71	2.27316	0.00174895	-6.34874	26324	10.1782	5.80952	1.7595	3.3322
22	0	208	2014	1	0	1.28101	0.00750526	196	5.27811	17.69	2.873	0.00273508	-5.90159	41096.7	10.6237	20.4949	3.02018	4.82028
22	0	209	2014	1	0	2.17324	0	76.5	4.33729	34.61	3.54414	0.001399	-6.572	34172.4	10.4392	1.97269	0.679399	3.97029
23	1	210	2014	1	1	0.592945	0.00726213	266.9	5.58687	11.9	2.47654	0.0034401	-5.67226	45087.9	10.7164	6.33482	1.84606	5.50126
1	1	1	2015	1	1	0.247834	0.0351718	1345.2	7.2043	7.46	2.00956	0.0125049	-4.38163	57036	10.9514	9.59413	2.26115	9.44145
2	1	2	2015	1	1	0.983421	0.0130522	1028.84	6.93619	13.08	2.57108	0.00166309	-6.39908	27336.8	10.216	11.5936	2.45045	6.27476
2	0	3	2015	1	0	1.55077	0.012693	754.96	6.62666	9.27	2.22678	0.00105198	-6.85708	41987.2	10.6451	6.34713	1.848	5.60947
2	1	4	2015	1	1	0.708964	0.0428969	295.64	5.68914	15.21	2.72195	0.000735339	-7.21518	21822.1	9.99068	6.50858	1.87312	4.99721
2	0	5	2015	1	0	1.17812	0.0162425	1049.7	6.95626	17.99	2.88982	0.00131314	-6.63533	17914.6	9.79337	10.1691	2.31935	6.2186
2	0	6	2015	1	0	1.14108	0.00775333	780.39	6.65979	17.23	2.84665	0.000782838	-7.15258	12990.7	9.47199	18.1199	2.89701	5.04986
2	0	7	2015	1	0	1.30942	0.00863408	1202.19	7.0919	13.74	2.62031	0.000742383	-7.20565	15567.3	9.65292	17.4054	2.85678	6.2186
2	0	8	2015	1	0	0.949905	0.0151934	469.01	6.15062	15.07	2.71271	0.000865465	-7.05224	16516.8	9.71213	10.4937	2.35077	4.27667
2	0	9	2015	1	0	1.30765	0.0073156	382.35	5.94634	12.31	2.51041	0.00114563	-6.7718	20621.9	9.93411	15.9549	2.76977	3.46574
2	0	10	2015	1	0	1.2152	0.00887115	774.36	6.65204	17.61	2.86847	0.000555798	-7.49511	24003.5	10.086	22.3135	3.10519	5.0876
2	0	11	2015	1	0	0.946072	0.0190319	461.13	6.13368	11.02	2.39971	0.00168182	-6.38788	29166.8	10.2808	24.1209	3.18308	5.54126
2	0	12	2015	1	0	1.15375	0.00854102	452.26	6.11426	13.27	2.58551	0.000697127	-7.26854	14751.1	9.59907	14.4312	2.6694	4.77912
3	1	13	2015	1	1	0.469451	0.0457626	1442.97	7.27446	7.96	2.07443	0.0108206	-4.5263	55589.4	10.9257	8.45787	2.1351	8.55159
4	0	14	2015	1	0	0.702896	0.0213658	653.4	6.48219	21.81	3.08237	0.00535246	-5.2302	63288.2	11.0555	9.91229	2.29377	8.08271
4	0	15	2015	1	0	1.00346	0.0234138	480.9	6.17566	26.5	3.27714	0.00422269	-5.46728	70125.7	11.158	15.2507	2.72463	7.77233
4	0	16	2015	1	0	0.957396	0.0167173	1028.7	6.93605	13.48	2.60121	0.00360722	-5.62482	32943.1	10.4025	13.4844	2.60153	6.32257
4	0	17	2015	1	0	0.963644	0.0203235	370.85	5.9158	15.22	2.72261	0.00431431	-5.44582	60101.6	11.0038	7.80452	2.0547	7.36455
4	1	18	2015	1	1	0.972567	0.0257664	667.01	6.50281	25.01	3.21928	0.00609001	-5.1011	73212.7	11.2011	12.5152	2.52695	8.26075
4	0	19	2015	1	0	1.05742	0.0234572	766.77	6.64219	22.91	3.13157	0.00394737	-5.53471	45113.8	10.7169	21.9317	3.08793	6.56526
4	0	20	2015	1	0	1.0435	0.0230924	530.56	6.27393	10.82	2.3814	0.0051096	-5.27663	25929.9	10.1632	16.6292	2.81116	5.18178
4	1	21	2015	1	1	0.933159	0.0275416	564.45	6.33585	10.14	2.31649	0.00438966	-5.4285	30238	10.3169	14.2602	2.65747	5.5835
4	0	22	2015	1	0	1.08508	0.0117573	828.03	6.71905	11.96	2.48157	0.00686291	-4.98162	31222.9	10.3489	21.7072	3.07764	5.95584
4	0	23	2015	1	0	1.14126	0.0131552	461.12	6.13366	10.49	2.35042	0.00328368	-5.71879	48011.7	10.7792	18.0537	2.89335	6.40523
4	1	24	2015	1	1	1.05139	0.0232094	271.67	5.60459	21.16	3.05211	0.00350323	-5.65407	59100.1	10.987	15.6938	2.75327	6.56244
4	0	25	2015	1	0	1.0923	0.017995	507.85	6.23019	14.8	2.69463	0.00303967	-5.79601	42566.1	10.6588	23.0374	3.13712	5.85507
4	0	26	2015	1	0	1.23278	0.00874095	586.28	6.3738	11.16	2.41234	0.00406361	-5.50568	23486.1	10.0642	14.8647	2.69899	5.19296
5	1	27	2015	1	1	1.13174	0.032947	586.57	6.37429	13.44	2.59824	0.00591098	-5.13094	54827.9	10.912	11.7391	2.46293	7.68524
5	1	28	2015	1	1	0.820225	0.00406269	811.21	6.69853	18.1	2.89591	0.00259742	-5.95324	27201.3	10.211	19.4521	2.96795	6.95177
5	0	29	2015	1	0	1.2111	0.0475259	349.48	5.85645	15.02	2.70938	0.00464989	-5.37091	41158.1	10.6252	16.9664	2.83123	6.66441
5	0	30	2015	1	0	1.09784	0.0281461	263.71	5.57485	21.22	3.05494	0.00402741	-5.51463	37968.3	10.5445	12.6585	2.53833	6.4677
5	0	31	2015	1	0	1.11863	0.0131308	443.11	6.09382	11.81	2.46895	0.00469654	-5.36093	48202.4	10.7832	8.84647	2.18002	7.26962
5	0	32	2015	1	0	0.904809	0.00502158	478.09	6.1698	17.94	2.88703	0.00472969	-5.3539	33462.1	10.4182	33.6824	3.51698	6.38012
5	0	33	2015	1	0	1.01501	0.00326383	256.38	5.54666	13.58	2.6086	0.00592619	-5.12837	28838.5	10.2695	8.02408	2.08245	5.39363
5	0	34	2015	1	0	0.844764	0.00444085	97.36	4.57842	16.81	2.82197	0.00466781	-5.36706	50939.1	10.8384	16.251	2.78815	5.61677
5	0	35	2015	1	0	0.892554	0.00203912	597.49	6.39274	18	2.89037	0.00470045	-5.3601	31553.9	10.3595	19.4204	2.96632	6.608
5	0	36	2015	1	0	0.991748	0.0123553	266.38	5.58492	10.99	2.39699	0.00493867	-5.31066	27675.8	10.2283	31.5498	3.45157	5.0814
6	0	37	2015	1	0	0.896013	0.0186086	678.36	6.51968	14.17	2.65113	0.00178983	-6.32564	40306	10.6043	18.6276	2.92465	6.62407
6	0	38	2015	1	0	1.60689	0.014205	344.26	5.8414	3.73	1.31641	0.00166165	-6.39994	30994.7	10.3416	11.4999	2.44234	3.95124
6	0	39	2015	1	0	1.49386	0.00568503	284.12	5.6494	12.67	2.53924	0.00260098	-5.95187	36406.6	10.5025	21.5425	3.07003	4.76217
6	0	40	2015	1	0	1.61416	0.0160371	722.45	6.58265	21.92	3.0874	0.00201679	-6.20625	38786.1	10.5658	32.4832	3.48072	7.11477
6	0	41	2015	1	0	1.27509	0.0244196	502.08	6.21876	18.95	2.9418	0.00161362	-6.42927	29761.3	10.301	27.4502	3.31237	5.09987
6	1	42	2015	1	1	1.2244	0.00675654	319.86	5.76788	4.52	1.50851	0.00143828	-6.54431	27277.4	10.2138	17.8027	2.87935	4.85981
6	0	43	2015	1	0	1.46819	0.00931508	309.38	5.73457	5.81	1.75958	0.00332974	-5.70486	35809.4	10.486	16.9981	2.8331	5.1985
6	0	44	2015	1	0	1.60207	0.00879638	348.92	5.85484	8.68	2.16102	0.000909733	-7.00236	27852.6	10.2347	40.1992	3.69385	4.34381
7	0	45	2015	1	0	0.66142	0.0161168	625.73	6.43892	22.93	3.13245	0.00188139	-6.27575	46015.2	10.7367	16.0793	2.77753	7.41638
7	1	46	2015	1	1	0.820042	0.0448081	783.09	6.66325	21.3	3.05871	0.00307302	-5.78509	54905.5	10.9134	20.2611	3.0087	7.4961
7	0	47	2015	1	0	1.26875	0.00886553	429.6	6.06285	13.73	2.61958	0.00241954	-6.02418	47791.1	10.7746	8.39706	2.12788	6.40688
7	0	48	2015	1	0	1.32654	0.003059	407.77	6.0107	10.43	2.34469	0.000614573	-7.39458	28220	10.2478	16.8343	2.82342	5.3799
7	0	49	2015	1	0	2.02379	0.00400601	190.62	5.25028	27.48	3.31346	0.000774842	-7.16285	87799.4	11.3828	10.5732	2.35832	5.63479
7	0	50	2015	1	0	1.23942	0.0185167	653.28	6.48201	18.99	2.94391	0.00289177	-5.84589	49260.7	10.8049	23.8264	3.17079	6.00881
7	0	51	2015	1	0	1.11971	0.01206	893.71	6.79538	19.57	2.974	0.00267013	-5.92563	29897.3	10.3055	19.3092	2.96058	6.4677
7	0	52	2015	1	0	1.14048	0.0142316	867.44	6.76555	24.41	3.19499	0.00200191	-6.21366	25990.4	10.1655	19.3373	2.96204	6.09807
7	0	53	2015	1	0	1.02412	0.00977411	565.71	6.33808	10.73	2.37304	0.00130491	-6.64162	30254	10.3174	35.7723	3.57718	5.39363
7	0	54	2015	1	0	1.04407	0.0232443	254.75	5.54028	23.5	3.157	0.00406584	-5.50514	57263.6	10.9554	22.5206	3.11443	5.41165
7	0	55	2015	1	0	1.13374	0.0215649	295.95	5.69019	15.38	2.73307	0.0013642	-6.59719	31121.6	10.3457	6.57722	1.88361	4.82831
7	0	56	2015	1	0	1.27977	0.0126012	128.32	4.85453	13.96	2.6362	0.0028276	-5.86833	26444.6	10.1828	3.4608	1.2415	0
7	0	57	2015	1	0	0.975413	0.0023552	1124.04	7.02468	15.82	2.76127	0.00128421	-6.65761	19631.7	9.8849	12.4114	2.51861	5.45532
7	0	58	2015	1	0	1.22421	0.00268862	587.27	6.37548	23.54	3.1587	0.00272899	-5.90382	25740.3	10.1558	18.2483	2.90407	5.3033
7	0	59	2015	1	0	1.37841	0.00132817	622.3	6.43342	19.1	2.94969	0.000742411	-7.20561	23962.8	10.0843	27.3987	3.31049	5.2575
7	0	60	2015	1	0	1.16456	0.0108481	389.07	5.96376	18.12	2.89702	0.00223557	-6.10326	32770.7	10.3973	7.46191	2.00981	5.51343
7	0	61	2015	1	0	1.46802	0.00566765	1003.06	6.91081	9.68	2.27006	0.000999392	-6.90836	15183.3	9.62795	17.1485	2.84191	4.92725
8	1	62	2015	1	1	0.253824	0.0156127	164.8	5.10473	10.15	2.31747	0.00071293	-7.24613	28135.3	10.2448	9.09143	2.20733	5.01728
8	1	63	2015	1	1	0.312538	0.0214097	57.78	4.05664	7.51	2.01624	0.00852737	-4.76447	31323	10.3521	6.68875	1.90043	1.38629
9	0	64	2015	1	0	0.608086	0.0193657	367.39	5.90642	14.52	2.67553	0.00468058	-5.36433	33999.2	10.4341	5.90626	1.77601	6.23441
9	0	65	2015	1	0	0.79035	0.0112935	316.22	5.75644	13.11	2.57338	0.000741714	-7.20655	16596.6	9.71695	7.07054	1.95594	4.31749
9	0	66	2015	1	0	1.02742	0.0318895	132.16	4.88401	9.18	2.21703	0.000976161	-6.93188	22862.2	10.0372	4.68251	1.54383	3.46574
9	0	67	2015	1	0	1.16178	0.023509	336.85	5.81964	10.02	2.30458	0.00135476	-6.60413	18760.3	9.8395	19.2311	2.95653	4.57471
9	1	68	2015	1	1	1.38952	0.0153728	219.44	5.39108	15.28	2.72654	0.00215604	-6.13948	24097.2	10.0899	27.7657	3.3238	4.00733
9	0	69	2015	1	0	0.924923	0.00499997	161.51	5.08457	10.11	2.31353	0.00102616	-6.88194	27450.9	10.2202	7.43826	2.00664	2.3979
9	0	70	2015	1	0	0.950098	0.022075	329.66	5.79806	15.76	2.75748	0.00181968	-6.30909	16834.9	9.73121	6.81059	1.91848	3.82864
9	0	71	2015	1	0	0.814236	0.00092576	510.2	6.2348	10.5	2.35138	0.00131642	-6.63284	11945.2	9.38809	16.3988	2.79721	4.09434
9	0	72	2015	1	0	0.972797	0.00391312	306.52	5.72528	10.77	2.37676	0.00135166	-6.60642	11638.4	9.36206	25.3216	3.23166	3.85015
9	0	73	2015	1	0	1.11205	0.00840031	430.59	6.06516	8.81	2.17589	0.00077581	-7.1616	14052.7	9.55057	19.7725	2.98429	3.13549
9	0	74	2015	1	0	1.52071	0.00214389	387.48	5.95966	12.27	2.50716	0.00111822	-6.79601	13390.7	9.50232	61.4428	4.11811	3.52636
10	0	75	2015	1	0	1.14694	0.0586254	753.83	6.62517	17.55	2.86505	0.00162702	-6.421	39269.7	10.5782	19.0712	2.94818	6.36647
10	1	76	2015	1	1	1.03157	0.0272712	426.24	6.055	8.77	2.17134	0.00145344	-6.53382	30032.3	10.31	11.9877	2.48388	4.66344
10	0	77	2015	1	0	1.40123	0.013131	326.41	5.78815	11.61	2.45187	0.000470221	-7.66231	20198.3	9.91335	31.9668	3.4647	3.3322
10	0	78	2015	1	0	1.67973	0.0252859	120.8	4.79414	11.39	2.43274	0.00108114	-6.82974	32056.2	10.3752	16.1502	2.78193	2.48491
10	0	79	2015	1	0	1.29044	0.0268026	221.1	5.39862	9.4	2.24071	0.00469531	-5.36119	24192	10.0938	25.6234	3.24351	2.94444
10	0	80	2015	1	0	1.66991	0.0250048	125.37	4.83127	7.51	2.01624	0.00119751	-6.72751	28457.8	10.2562	17.0471	2.83598	1.60944
10	0	81	2015	1	0	1.14408	0.0133553	278.07	5.62787	16.31	2.79178	0.000128199	-8.96193	31513.1	10.3582	23.1102	3.14028	2.56495
10	0	82	2015	1	0	1.21155	0.01416	196.67	5.28153	6.56	1.88099	0.00134961	-6.60794	19050.6	9.85485	15.908	2.76682	2.07944
11	0	83	2015	1	0	0.57922	0.032427	961.37	6.86836	8.96	2.19277	0.00157975	-6.45049	31612.8	10.3613	15.2551	2.72491	6.89669
11	0	84	2015	1	0	0.692393	0.0231824	549.39	6.30881	8.46	2.13535	0.00172877	-6.36034	13083.8	9.47913	14.8429	2.69752	5.0814
11	0	85	2015	1	0	0.690242	0.0169903	181.7	5.20236	7.85	2.06051	0.00105365	-6.85549	15114.7	9.62342	6.89558	1.93088	2.70805
11	0	86	2015	1	0	0.855425	0.0180585	105.61	4.65975	7.05	1.95303	0.00142597	-6.5529	13378.9	9.50144	5.5062	1.70588	2.30259
11	0	87	2015	1	0	0.583696	0.000287464	147.43	4.99335	21.91	3.08694	0.000857998	-7.06091	15658.3	9.65876	4.83947	1.57681	2.83321
11	0	88	2015	1	0	2.26932	0.015335	275.48	5.61852	26.77	3.28728	0.000169233	-8.68423	58972.6	10.9848	7.86229	2.06208	5.2933
11	0	89	2015	1	0	0.486198	0.00263494	121.19	4.79736	11.94	2.47989	0.00163056	-6.41883	10933	9.29954	6.54799	1.87916	2.70805
11	0	90	2015	1	0	0.489982	0.0184507	237.55	5.47038	7.5	2.0149	0.00118679	-6.7365	18781.7	9.84064	21.9341	3.08804	3.09104
11	0	91	2015	1	0	0.780395	0.00225527	83.11	4.42017	9.75	2.27727	0.000665408	-7.31511	13294.3	9.49509	4.55688	1.51664	2.48491
11	0	92	2015	1	0	0.760136	0.0219878	262	5.56834	11.11	2.40785	0.00111986	-6.79455	25362.2	10.141	1128.2	7.02838	3.3673
11	0	93	2015	1	0	0.415503	0.0184352	168	5.12396	8.95	2.19165	0.00254698	-5.97285	14232.6	9.56329	12.6183	2.53515	2.30259
11	0	94	2015	1	0	0.773035	0.0125923	548.5	6.30719	3.04	1.11186	0.00158866	-6.44487	12368.9	9.42294	93.242	4.5352	3.3673
12	0	95	2015	1	0	1.23041	0.0275839	717.72	6.57608	25.29	3.23041	0.00658389	-5.02313	39150.8	10.5752	19.6511	2.97813	7.14835
12	0	96	2015	1	0	1.50818	0.0583122	384.79	5.9527	23.48	3.15615	0.014541	-4.23078	36199.9	10.4968	12.5075	2.52633	6.2106
12	0	97	2015	1	0	1.29657	0.0691889	376.35	5.93052	16.69	2.81481	0.00895436	-4.71562	20494.4	9.92791	13.4201	2.59675	5.3033
12	0	98	2015	1	0	1.21654	0.0143752	246.2	5.50614	8.77	2.17134	0.00259299	-5.95494	14137.8	9.55661	8.62456	2.15461	5.57595
12	0	99	2015	1	0	1.51013	0.088502	228.5	5.43154	16.84	2.82376	0.00486712	-5.32525	32563.4	10.3909	5.54211	1.71238	5.96615
12	0	100	2015	1	0	1.70381	0.0491291	216.5	5.37759	11.48	2.44061	0.0017687	-6.33751	18775.3	9.8403	11.2164	2.41738	4.48864
12	0	101	2015	1	0	1.86725	0.0152526	73.8	4.30136	11.83	2.47064	0.00853664	-4.76339	30734.4	10.3331	6.6765	1.89859	4.8828
12	0	102	2015	1	0	1.37859	0.00802064	622.1	6.4331	15.86	2.7638	0.00506113	-5.28617	16656.6	9.72056	19.2635	2.95821	4.97673
12	0	103	2015	1	0	0.802132	0.0187661	147.69	4.99512	17.33	2.85244	0.0069499	-4.96903	20776.7	9.94159	20.2282	3.00708	4.29046
12	0	104	2015	1	0	1.78531	0.0505095	449.06	6.10716	35.56	3.57122	0.00476757	-5.34592	17477.6	9.76868	26.1609	3.26427	5.44242
12	0	105	2015	1	0	1.11099	0.00907293	1042.65	6.94952	8.28	2.11384	0.00306537	-5.78759	8633.83	9.06344	14.8004	2.69466	4.82831
12	0	106	2015	1	0	0.940273	0.0340811	649.51	6.47622	8.35	2.12226	0.00181765	-6.31021	12004.7	9.39305	18.563	2.92117	4.20469
12	0	107	2015	1	0	1.27398	0.0237252	717.73	6.57609	7.37	1.99742	0.0032021	-5.74395	11527.5	9.35249	18.6699	2.92691	5.43372
12	0	108	2015	1	0	0.980769	0.043383	634.95	6.45355	9.06	2.20387	0.00302607	-5.80049	10053.1	9.21563	27.5792	3.31706	4.07754
12	1	109	2015	1	1	1.12784	0.0396784	161.61	5.08519	11.52	2.44408	0.00350112	-5.65467	20358.9	9.92128	16.5647	2.80727	4.43082
12	0	110	2015	1	0	1.25599	0.0510386	279.95	5.63461	4.66	1.53902	0.00791677	-4.83877	20142.6	9.91059	23.0587	3.13804	5.0689
13	1	111	2015	1	1	1.57839	0.0142154	166.73	5.11638	17.58	2.86676	0.00337683	-5.69082	25287.2	10.1381	17.5968	2.86771	2.70805
13	0	112	2015	1	0	1.55684	0.0209969	198.34	5.28998	8.23	2.10779	0.00419712	-5.47336	25778.3	10.1573	10.505	2.35185	4.5326
13	0	113	2015	1	0	1.35743	0.0533641	516.59	6.24725	23.09	3.1394	0.00272348	-5.90585	21157.5	9.95975	22.8266	3.12793	4.58497
13	0	114	2015	1	0	1.45474	0.0240519	123.52	4.8164	12.66	2.53845	0.0027761	-5.88671	43570.3	10.6821	6.35947	1.84994	4.72739
13	0	115	2015	1	0	1.80486	0.0233942	127.26	4.84623	15.8	2.76001	0.00453148	-5.39671	29760.2	10.3009	45.5353	3.81849	4.02535
13	1	116	2015	1	1	1.07745	0.0432335	960.63	6.86759	11.23	2.41859	0.00422439	-5.46688	12397.2	9.42523	24.8417	3.21253	4.97673
13	0	117	2015	1	0	1.44819	0.0414073	530.36	6.27356	14.34	2.66305	0.00566066	-5.17421	14550.2	9.58536	42.7395	3.75512	3.78419
13	0	118	2015	1	0	1.53456	0.0251438	596.99	6.3919	7.35	1.9947	0.00509907	-5.2787	15776.1	9.66625	41.3941	3.72314	4.86753
13	0	119	2015	1	0	1.46868	0.0220712	399.28	5.98966	9.74	2.27624	0.00447781	-5.40862	14853.9	9.60602	35.9956	3.5834	4.47734
13	0	120	2015	1	0	1.28621	0.0355076	774.4	6.65209	10.34	2.33602	0.00319511	-5.74614	13192.6	9.48741	42.2677	3.74402	4.77912
14	0	121	2015	1	0	1.01336	0.0325974	810.49	6.69764	13.73	2.61958	0.00244272	-6.01464	41334.3	10.6294	9.53293	2.25475	7.08924
14	0	122	2015	1	0	0.989367	0.0236423	553.84	6.31688	18.42	2.91344	0.00158135	-6.44947	18919.3	9.84794	343.236	5.83842	4.40672
14	0	123	2015	1	0	1.10244	0.0458501	728.45	6.59092	11.78	2.4664	0.00256236	-5.96683	27684.4	10.2286	11.1115	2.40798	6.14204
14	0	124	2015	1	0	1.3727	0.0148365	562.29	6.33202	11.14	2.41054	0.00128856	-6.65423	18200.6	9.80921	435.258	6.07594	4.75359
14	0	125	2015	1	0	1.30992	0.0162115	617.45	6.4256	8.83	2.17816	0.00205059	-6.18963	19723.8	9.88958	5.81176	1.75988	4.61512
14	0	126	2015	1	0	2.50211	0.0669226	168.74	5.12836	11.8	2.4681	0.00141512	-6.56054	23981.5	10.085	10.1794	2.32036	3.61092
14	0	127	2015	1	0	1.27721	0.0299817	637.44	6.45746	10.55	2.35613	0.00160889	-6.43221	18391.3	9.81963	17.2803	2.84957	5.7301
14	0	128	2015	1	0	1.8038	0.0254607	371.68	5.91803	12.67	2.53924	0.00173306	-6.35787	29236.5	10.2832	255.608	5.54364	5.09987
14	0	129	2015	1	0	1.79012	0.0269816	429.01	6.06148	10.23	2.32532	0.00160712	-6.43331	19731.3	9.88996	13.9922	2.6385	4.45435
14	0	130	2015	1	0	1.77764	0.019533	504.77	6.2241	15.13	2.71668	0.00128526	-6.65679	26865	10.1986	39.2844	3.67083	5.36129
14	0	131	2015	1	0	2.38876	0.0536828	268.04	5.59114	7.31	1.98924	0.000903964	-7.00872	20344.5	9.92057	14.5686	2.67887	3.46574
14	0	132	2015	1	0	1.79845	0.0501926	228.27	5.43053	11.4	2.43361	0.00151114	-6.49489	29820.8	10.303	33.3074	3.50578	4.00733
14	0	133	2015	1	0	1.15712	0.0134831	1188.5	7.08045	11.63	2.45359	0.00215228	-6.14123	15345.5	9.63858	22.5574	3.11607	5.1358
14	0	134	2015	1	0	1.11708	0.011461	961.09	6.86807	5.19	1.64673	0.00106536	-6.84445	13357	9.49979	12.3962	2.51739	4.39445
14	0	135	2015	1	0	1.12707	0.0155592	897.96	6.80013	5.81	1.75958	0.00106452	-6.84523	16151	9.68974	406.795	6.00831	3.73767
14	0	136	2015	1	0	1.41947	0.0146201	1244.35	7.12637	13.66	2.61447	0.00129248	-6.65119	12707.9	9.44998	68.4466	4.22605	4.02535
14	0	137	2015	1	0	1.06454	0.0127284	930.88	6.83613	13.26	2.58475	0.00182647	-6.30537	14460.8	9.5792	21.1215	3.05029	4.17439
15	0	138	2015	1	0	1.13005	0.0322448	680.36	6.52262	14.43	2.66931	0.00284051	-5.86377	61827.2	11.0321	26.3583	3.27178	7.355
15	0	139	2015	1	0	1.63367	0.0251192	402.92	5.99874	22.03	3.09241	0.00327274	-5.72213	31416.7	10.3551	14.4919	2.67359	6.00635
15	0	140	2015	1	0	1.48551	0.0336453	289.29	5.66743	17.21	2.84549	0.00155205	-6.46818	32364.2	10.3848	8.03301	2.08356	5.41165
15	0	141	2015	1	0	1.1113	0.0248035	799.27	6.6837	22.49	3.11307	0.000808895	-7.11984	19032.9	9.85392	21.1345	3.05091	4.67283
15	0	142	2015	1	0	0.876525	0.00862187	821.37	6.71097	16.84	2.82376	0.00132841	-6.62377	10259.3	9.23594	42.7905	3.75632	3.66356
15	0	143	2015	1	0	1.28935	0.00783481	564.39	6.33575	10.98	2.39608	0.00126814	-6.67021	27543.5	10.2235	20.3924	3.01516	4.7362
15	0	144	2015	1	0	1.10847	0.0170403	609.18	6.41211	11.32	2.42657	0.000866034	-7.05159	24854.5	10.1208	38.3534	3.64684	4.49981
15	0	145	2015	1	0	0.346634	0.0128686	169.97	5.13562	7.55	2.02155	0.000681036	-7.2919	15759	9.66517	22.0377	3.09276	2.83321
15	0	146	2015	1	0	1.07068	0.0101776	480.82	6.17549	6.04	1.7984	0.0014452	-6.53951	16482.5	9.71006	31.3653	3.4457	4.59512
15	0	147	2015	1	0	1.53598	0.0419174	528.27	6.26961	11.84	2.47148	0.00227662	-6.08507	22859	10.0371	27.2757	3.30599	4.47734
15	0	148	2015	1	0	0.875809	0.0365225	635.28	6.45407	6.23	1.82938	0.00152767	-6.48401	14043.6	9.54992	34.8783	3.55186	4.02535
15	0	149	2015	1	0	0.957875	0.00557365	518.03	6.25003	12.31	2.51041	0.000997449	-6.91031	13956.8	9.54372	35.3222	3.56451	4.14313
15	0	150	2015	1	0	1.43718	0.0166364	447.7	6.10412	10.06	2.30857	0.000860674	-7.0578	17911.4	9.79319	11.3887	2.43262	4.38203
16	0	151	2015	1	0	0.413498	0.00899036	238.58	5.4747	19.26	2.95803	0.000825233	-7.09984	54355.5	10.9033	20.9558	3.04241	5.10595
16	0	152	2015	1	0	0.989164	0.0137919	223.86	5.41102	18.33	2.90854	0.00145003	-6.53617	70830	11.168	4.79018	1.56657	4.83628
16	0	153	2015	1	0	1.35255	0.000895601	44.49	3.79526	32.12	3.46948	0.00348712	-5.65868	54022.9	10.8972	1.85957	0.620344	2.89037
16	0	154	2015	1	0	1.25782	0.00286444	462.63	6.13693	17.29	2.85013	0.000770332	-7.16869	23173.3	10.0508	17.1947	2.8446	3.82864
16	0	155	2015	1	0	1.43989	0.000709677	319.37	5.76635	13.92	2.63333	0.0010494	-6.85954	32199.7	10.3797	18.1118	2.89657	4.36945
16	0	156	2015	1	0	1.38953	0.0254965	157.32	5.05828	105.02	4.65415	0.000878085	-7.03777	110949	11.6168	98.9601	4.59472	4.00733
16	1	157	2015	1	1	1.13799	0.00138985	259.3	5.55799	20.86	3.03783	0.00249001	-5.99547	33810.7	10.4285	48.3144	3.87773	2.70805
16	0	158	2015	1	0	1.66132	0.0107305	174.7	5.16307	19.47	2.96887	0.000777751	-7.1591	28384.9	10.2536	27.3279	3.30791	2.07944
16	0	159	2015	1	0	1.31483	0.002721	273.87	5.61265	28.07	3.3347	0.000883369	-7.03177	23147.6	10.0496	48.7611	3.88693	1.94591
17	0	160	2015	1	0	0.794283	0.0056646	740.23	6.60696	14.13	2.6483	0.00170729	-6.37285	26278	10.1765	14.9046	2.70167	6.33505
17	0	161	2015	1	0	1.56633	0.000437334	381.62	5.94443	16.43	2.79911	0.00156803	-6.45794	31528.1	10.3586	14.2068	2.65372	4.99043
17	1	162	2015	1	1	1.28236	0.0209173	528.97	6.27093	9.88	2.29051	0.00171928	-6.36585	21063.2	9.95528	34.4014	3.5381	5.03044
17	0	163	2015	1	0	1.87825	0.00082981	343.92	5.84041	13.4	2.59525	0.00141454	-6.56095	19336	9.86972	21.5829	3.0719	2.89037
17	0	164	2015	1	0	1.59331	0.0129939	171.96	5.14726	14.01	2.63977	0.000486614	-7.62804	29588.9	10.2952	12.0909	2.49245	3.2581
17	0	165	2015	1	0	1.83867	0.00286975	95.61	4.56028	11.7	2.45959	0.00107761	-6.83301	36403.4	10.5024	8.11976	2.0943	2.56495
17	0	166	2015	1	0	1.0679	0.0213346	404.1	6.00166	8.07	2.08815	0.00255711	-5.96888	15831.3	9.66974	13.421	2.59682	3.4012
17	0	167	2015	1	0	1.01691	0.00182129	548.94	6.30799	4.11	1.41342	0.00134569	-6.61084	10839.8	9.29098	10.7317	2.3732	3.09104
17	0	168	2015	1	0	1.15316	0.00147341	710.73	6.56629	9.51	2.25234	0.00155851	-6.46403	13626.9	9.5198	32.935	3.49454	4.11087
17	0	169	2015	1	0	1.70891	0.00095362	413.19	6.02391	12.52	2.52733	0.00249441	-5.9937	14654.6	9.59251	17.3589	2.85411	3.29584
17	0	170	2015	1	0	1.07037	0.00105113	239.79	5.47976	2.72	1.00063	0.002474	-6.00192	12413.3	9.42652	5.14631	1.63828	2.19722
17	0	171	2015	1	0	0.721516	0.000492802	424.54	6.05101	7.68	2.03862	0.00245326	-6.01034	9555.01	9.16482	145.096	4.9774	3.2581
17	0	172	2015	1	0	1.07388	0.00331244	265.84	5.58289	5.67	1.73519	0.00121912	-6.70963	13746.3	9.52853	5.37301	1.68139	2.99573
17	0	173	2015	1	0	1.08556	0.00672531	248.8	5.51665	6.03	1.79675	0.00246506	-6.00554	17863.8	9.79053	37.6685	3.62882	2.70805
18	0	174	2015	1	0	0.828063	0.0433634	1228.05	7.11318	11.04	2.40153	0.0036123	-5.62341	39778	10.5911	16.5165	2.80436	7.92154
18	0	175	2015	1	0	1.89439	0.00121723	327.46	5.79137	10.4	2.34181	0.00301677	-5.80357	22197.5	10.0077	22.4119	3.10959	4.48864
18	0	176	2015	1	0	2.8387	0.00674015	110.66	4.70646	12.24	2.50471	0.00182731	-6.30491	40209.1	10.6018	3.99333	1.38463	4.86753
18	0	177	2015	1	0	2.12969	0.0032398	505.68	6.2259	9.47	2.24813	0.00260061	-5.95201	16984.9	9.74008	12.3138	2.51072	3.85015
18	0	178	2015	1	0	1.83024	0.00785834	389.99	5.96612	9.89	2.29152	0.00163402	-6.41671	24475.8	10.1054	22.2751	3.10347	4.91265
18	0	179	2015	1	0	1.47763	0.00850597	545.48	6.30167	12.61	2.53449	0.00274364	-5.89847	19148.6	9.85998	15.5402	2.74343	5.72359
18	1	180	2015	1	1	1.29703	0.00388458	305.31	5.72133	6.59	1.88555	0.00172357	-6.36336	12458.8	9.43019	7.87133	2.06323	3.95124
18	0	181	2015	1	0	1.97956	0.00493818	378.75	5.93688	13.6	2.61007	0.000915254	-6.99631	14925.1	9.6108	21.8555	3.08445	4.23411
18	0	182	2015	1	0	2.47787	0.00369418	420.43	6.04128	3.7	1.30833	0.00139507	-6.57481	17180.9	9.75155	35.0386	3.55645	3.61092
18	0	183	2015	1	0	1.95847	0.00553228	353.79	5.8687	7.5	2.0149	0.00142035	-6.55686	21408.1	9.97153	8.42668	2.1314	4.70048
18	0	184	2015	1	0	1.68552	0.0029733	742.33	6.60979	7.71	2.04252	0.00117141	-6.74954	12789.8	9.4564	27.8174	3.32566	3.8712
18	0	185	2015	1	0	1.97955	0.00849836	349.16	5.85553	8.29	2.11505	0.00072864	-7.22433	18412.2	9.82077	26.8848	3.29156	3.93183
18	0	186	2015	1	0	2.12073	0.00224539	552.08	6.31369	5.82	1.7613	0.00204816	-6.19081	18241.3	9.81144	22.1113	3.09609	4.44265
18	0	187	2015	1	0	1.61505	0.00339658	467.39	6.14716	5.47	1.69928	0.000967667	-6.94062	16627.1	9.71879	29.0355	3.36852	2.89037
18	0	188	2015	1	0	1.63411	0.00371188	682.8	6.5262	1.78	0.576613	0.00119029	-6.73356	13036.7	9.47552	16.4374	2.79956	4.06044
18	0	189	2015	1	0	1.88279	0.00247858	154.91	5.04284	5.63	1.72811	0.00487267	-5.32411	17418.2	9.76527	10.3309	2.33514	3.61092
18	0	190	2015	1	0	1.27397	0.00307604	379.52	5.93891	2.72	1.00063	0.00162623	-6.42149	8074.17	8.99643	30.5046	3.41788	3.21888
18	0	191	2015	1	0	2.2203	0.00616917	503.68	6.22194	4.93	1.59534	0.0012486	-6.68573	19120.7	9.85853	60.818	4.10789	3.66356
19	0	192	2015	1	0	1.30003	0.0109926	333.4	5.80934	12.14	2.49651	0.00275477	-5.89442	22289.1	10.0119	514.952	6.24407	3.63759
19	1	193	2015	1	1	1.14443	0.00448242	793.35	6.67626	6.05	1.80006	0.00174654	-6.35012	18810.6	9.84218	25.972	3.25702	4.77912
19	0	194	2015	1	0	0.681445	0.0120911	296.49	5.69201	4.81	1.5707	0.0028367	-5.86511	14495.1	9.58156	7.60664	2.02902	3.49651
20	0	195	2015	1	0	0.622541	0.00404134	321.9	5.77424	9.89	2.29152	0.00197339	-6.228	30512.2	10.3259	6.94878	1.93857	5.68358
20	0	196	2015	1	0	1.40413	0	20.25	3.00815	20	2.99573	0.000959777	-6.94881	41954	10.6443	3.89396	1.35943	3.13549
20	1	197	2015	1	1	1.72321	0	45.69	3.82188	23.04	3.13723	0.000904611	-7.00801	25567.3	10.1491	319.606	5.76709	3.63759
20	0	198	2015	1	0	1.07318	0	180.76	5.19717	12.72	2.54318	0.00146405	-6.52655	13608.7	9.51846	3.06181	1.11901	3.43399
20	0	199	2015	1	0	0.685416	0	367.17	5.90582	4.63	1.53256	0.00188074	-6.27609	8966.96	9.1013	543.074	6.29725	3.3673
20	0	200	2015	1	0	0.930912	0.000523788	190.04	5.24723	4.51	1.5063	0.00143013	-6.54999	12281	9.41581	16.7953	2.8211	2.48491
20	0	201	2015	1	0	0.65124	0.00133395	130.07	4.86807	13.07	2.57032	0.00141943	-6.5575	16444	9.70771	7.13221	1.96462	3.04452
20	0	202	2015	1	0	0.61928	0	233.08	5.45138	2.75	1.0116	0.00147915	-6.51629	9902.59	9.20055	15.4041	2.73464	2.48491
20	0	203	2015	1	0	0.764694	0.00456044	111.54	4.71438	13.52	2.60417	0.00174138	-6.35307	26199.8	10.1735	24.3594	3.19292	3.46574
20	0	204	2015	1	0	1.55993	0	267.31	5.58841	8.1	2.09186	0.00221452	-6.11272	14656.3	9.59262	18.5736	2.92174	2.19722
20	0	205	2015	1	0	0.411898	0	300.87	5.70668	5.82	1.7613	0.00279452	-5.88009	5884.25	8.68003	64.5993	4.1682	3.04452
20	0	206	2015	1	0	0.424198	0	285.76	5.65515	1.24	0.215111	0.00185222	-6.29137	6518.89	8.78246	39.2622	3.67026	1.09861
21	0	207	2015	1	0	0.987053	0.00333376	201.17	5.30415	10.2	2.32239	0.00174705	-6.34982	26348.2	10.1792	4.53096	1.51093	4.79579
22	0	208	2015	1	0	1.19311	0.00697655	179.23	5.18867	17.42	2.85762	0.00217624	-6.13016	37272.1	10.526	21.9299	3.08785	5.18739
22	0	209	2015	1	0	2.08141	0	74.53	4.3112	36.39	3.59429	0.00136449	-6.59698	33122	10.408	2.11853	0.750721	2.89037
23	1	210	2015	1	1	0.434379	0.00679254	266.83	5.58661	12.37	2.51527	0.00334844	-5.69926	39813.9	10.592	6.22238	1.82815	5.53339
1	1	1	2016	1	1	0.24006	0.0337135	1363	7.21744	10.5033	2.35169	0.0111332	-4.49783	59550.9	10.9946	9.33477	2.23375	9.52734
2	1	2	2016	1	1	0.978682	0.0136821	1038	6.94505	12.9301	2.55956	0.00206318	-6.1835	27799.5	10.2328	8.09592	2.09136	6.64639
2	0	3	2016	1	0	1.55127	0.0155009	760	6.63332	9.27083	2.22687	0.00135081	-6.60705	40930.1	10.6196	9.61988	2.26383	5.87212
2	1	4	2016	1	1	0.684335	0.0445189	298	5.69709	14.7877	2.69379	0.00216044	-6.13744	37159.5	10.523	6.391	1.85489	5.11799
2	0	5	2016	1	0	1.17337	0.0203336	1055	6.9613	10.0026	2.30285	0.00132577	-6.62577	17767.3	9.78512	8.65148	2.15773	6.41346
2	0	6	2016	1	0	1.18663	0.0182962	788	6.6695	17.0674	2.83717	0.00124024	-6.69245	13622.4	9.51947	12.7979	2.54928	5.03044
2	0	7	2016	1	0	1.25278	0.0134381	1207	7.09589	11.4421	2.4373	0.00107712	-6.83346	15110.7	9.62316	17.5666	2.866	6.41346
2	0	8	2016	1	0	0.838087	0.0208436	470	6.15273	9.7707	2.27939	0.00153684	-6.47802	16697.7	9.72303	8.54239	2.14504	4.33073
2	0	9	2016	1	0	1.21523	0.00923733	383	5.94803	12.4667	2.52306	0.00167409	-6.39249	20526.3	9.92946	16.0573	2.77616	4.04305
2	0	10	2016	1	0	1.18921	0.0105885	780	6.65929	19.0179	2.94538	0.00122939	-6.70124	23893.8	10.0814	21.2839	3.05795	5.22036
2	0	11	2016	1	0	0.90679	0.0196859	470	6.15273	11.4767	2.44032	0.00282507	-5.86922	29711.5	10.2993	22.6089	3.11834	5.68358
2	0	12	2016	1	0	1.17768	0.011109	455	6.1203	8.04211	2.08469	0.00119935	-6.72597	16099.7	9.68655	12.9325	2.55975	5.02388
3	1	13	2016	1	1	0.427486	0.0436409	1450	7.27932	7.76069	2.04907	0.0121266	-4.41235	58726.7	10.9806	8.566	2.1478	8.72258
4	0	14	2016	1	0	0.671348	0.0220042	663	6.49677	22.095	3.09535	0.00505855	-5.28668	64118.6	11.0685	9.62019	2.26386	8.23297
4	0	15	2016	1	0	0.919361	0.0246127	486	6.18621	26.3992	3.27333	0.00404342	-5.51066	71169.1	11.1728	14.414	2.6682	7.86365
4	0	16	2016	1	0	0.913466	0.0172188	1041	6.94794	13.2041	2.58053	0.00357406	-5.63405	33678.1	10.4246	13.8818	2.63058	6.60935
4	0	17	2016	1	0	0.91277	0.0287625	375	5.92693	16.5424	2.80593	0.00416013	-5.48221	61829.7	11.0321	7.71727	2.04346	7.42417
4	1	18	2016	1	1	0.912495	0.0257664	678	6.51915	30.6897	3.42393	0.00615182	-5.09101	73334.5	11.2028	12.332	2.5122	8.39276
4	0	19	2016	1	0	0.981148	0.0234283	767	6.64249	23.6636	3.16394	0.00337356	-5.69179	46705.5	10.7516	21.7584	3.08	6.68835
4	0	20	2016	1	0	1.02435	0.0153849	534	6.2804	11.2332	2.41887	0.00422053	-5.4678	26696.1	10.1923	17.9621	2.88826	5.49717
4	1	21	2016	1	1	0.871596	0.0253085	568	6.34212	10.4345	2.34512	0.0030479	-5.7933	31461.8	10.3565	12.5865	2.53263	5.64545
4	0	22	2016	1	0	1.02918	0.0102578	831	6.72263	12.8436	2.55285	0.00707155	-4.95167	31880.9	10.3698	20.819	3.03586	6.45205
4	0	23	2016	1	0	1.09853	0.0179728	462	6.13556	11.0302	2.40063	0.00275994	-5.89255	49954.6	10.8189	16.3208	2.79244	6.52649
4	1	24	2016	1	1	1.02457	0.0234011	272	5.6058	22.4563	3.11157	0.00351606	-5.65042	60762.6	11.0147	15.4607	2.7383	6.72503
4	0	25	2016	1	0	1.00319	0.0217721	508	6.23048	15.3963	2.73413	0.00284023	-5.86387	44502.7	10.7033	22.9625	3.13386	6.17794
4	0	26	2016	1	0	1.21804	0.0127098	592	6.38351	11.3352	2.42792	0.00367059	-5.6074	24340.2	10.0999	14.5075	2.67467	5.31321
5	1	27	2016	1	1	1.13398	0.0345121	591	6.38182	16.7542	2.81865	0.00651848	-5.03311	55751.1	10.9287	10.0943	2.31197	7.59639
5	1	28	2016	1	1	0.731529	0.0031678	818	6.70686	19.0655	2.94788	0.00262869	-5.94127	28102.8	10.2436	18.361	2.91023	7.22984
5	0	29	2016	1	0	1.17252	0.0463056	352	5.86363	15.2045	2.72159	0.00464402	-5.37218	42305.1	10.6527	16.0392	2.77504	6.94119
5	0	30	2016	1	0	1.03975	0.0291152	265	5.57973	22.1802	3.0992	0.00408055	-5.50152	38849.8	10.5675	11.8538	2.47265	6.6695
5	0	31	2016	1	0	1.09849	0.0111002	445	6.09807	12.2227	2.5033	0.00477602	-5.34415	48469.8	10.7887	8.92005	2.1883	7.43189
5	0	32	2016	1	0	0.868042	0.00618799	481	6.17587	18.6186	2.92416	0.00494345	-5.30969	33835.8	10.4293	31.316	3.44413	6.51026
5	0	33	2016	1	0	0.942935	0.00324211	257	5.54908	14.2353	2.65572	0.00605982	-5.10608	29363.3	10.2875	7.64772	2.03441	5.57215
5	0	34	2016	1	0	0.843737	0.0112473	97	4.57471	16.9718	2.83155	0.00473623	-5.35251	54142.4	10.8994	16.898	2.82719	5.36129
5	0	35	2016	1	0	0.870348	0.00573871	600	6.39693	18.1938	2.90108	0.00295625	-5.82383	32389.3	10.3856	18.2617	2.90481	6.84162
5	0	36	2016	1	0	0.951271	0.0121458	268	5.59099	11.2439	2.41983	0.00525184	-5.24918	28334	10.2518	29.9432	3.3993	5.12396
6	0	37	2016	1	0	0.831675	0.0194385	687	6.53233	15.9015	2.76641	0.00181458	-6.3119	41440	10.632	17.8185	2.88024	7.03703
6	0	38	2016	1	0	1.51622	0.0145783	350	5.85793	5.42128	1.69033	0.00135481	-6.60409	31898.6	10.3703	12.918	2.55862	4.7185
6	0	39	2016	1	0	1.42776	0.00610037	287	5.65948	11.6429	2.45469	0.00237858	-6.04125	36910.6	10.5163	22.1196	3.09646	5.32788
6	0	40	2016	1	0	1.51738	0.0162674	730	6.59304	19.6091	2.97599	0.00199197	-6.21863	39189.4	10.5762	33.8478	3.52187	7.51861
6	0	41	2016	1	0	1.17021	0.0247313	508	6.23048	21.5333	3.0696	0.00143984	-6.54322	31335.8	10.3525	25.9292	3.25537	5.42495
6	1	42	2016	1	1	1.17874	0.00740399	321	5.77144	5	1.60944	0.00124158	-6.69137	27714.8	10.2297	15.6004	2.7473	5.29832
6	0	43	2016	1	0	1.37124	0.00972974	314	5.74939	6.96117	1.94035	0.00294134	-5.82889	36453.6	10.5038	17.4707	2.86052	5.78383
6	0	44	2016	1	0	1.52081	0.00946144	352	5.86363	9.26531	2.22628	0.00112204	-6.79261	28394.5	10.254	32.0387	3.46694	4.91998
7	0	45	2016	1	0	0.61528	0.0174412	633	6.45047	19.1543	2.95253	0.00181511	-6.31161	45847.4	10.7331	12.497	2.52549	7.61234
7	1	46	2016	1	1	0.759364	0.0464618	791	6.6733	21.2586	3.05676	0.00241155	-6.02749	55121.8	10.9173	19.5461	2.97277	7.71334
7	0	47	2016	1	0	1.19002	0.00956131	432	6.06843	14.4826	2.67295	0.00238694	-6.03774	47655.2	10.7717	8.64612	2.15711	6.04263
7	0	48	2016	1	0	1.24399	0.00325631	413	6.02345	10.5992	2.36078	0.000780115	-7.15607	27702.2	10.2293	16.2699	2.78932	5.65599
7	0	49	2016	1	0	1.81095	0.00425767	193	5.26269	25.0909	3.22251	0.000851994	-7.06793	82639.2	11.3222	8.68212	2.16127	5.84064
7	0	50	2016	1	0	1.15507	0.0197738	655	6.48464	21.2021	3.0541	0.0033659	-5.69406	49570.2	10.8111	22.6146	3.11859	6.28227
7	0	51	2016	1	0	1.11971	0.0136724	901	6.80351	19.5526	2.97311	0.00321239	-5.74074	29864.1	10.3044	9.47978	2.24916	6.69332
7	0	52	2016	1	0	1.0416	0.00782178	876	6.77537	24.6757	3.20582	0.00178359	-6.32912	26028.5	10.1669	20.6898	3.02964	6.2519
7	0	53	2016	1	0	0.95828	0.0103346	569	6.34388	17.179	2.84369	0.00103253	-6.87574	29739.2	10.3002	28.4489	3.34811	5.68358
7	0	54	2016	1	0	0.963214	0.0250508	256	5.54518	23.7239	3.16648	0.0039844	-5.52537	57546.7	10.9604	22.0275	3.09229	5.88888
7	0	55	2016	1	0	1.06012	0.0213211	300	5.70378	13.1912	2.57955	0.00140095	-6.5706	31416.9	10.3551	6.59595	1.88646	4.76217
7	0	56	2016	1	0	1.19324	0.0144526	129	4.85981	14.1628	2.65062	0.00295407	-5.82457	25963.5	10.1644	3.24132	1.17598	0
7	0	57	2016	1	0	0.898895	0.00375568	1141	7.03966	15.6255	2.7489	0.00180108	-6.31937	19549.9	9.88072	10.4451	2.34613	5.64545
7	0	58	2016	1	0	1.13742	0.00274004	593	6.38519	23.4194	3.15356	0.00203086	-6.19929	25622.5	10.1512	19.7401	2.98265	5.58725
7	0	59	2016	1	0	1.27855	0.00156139	633	6.45047	19.136	2.95157	0.000461321	-7.68142	23994.1	10.0856	26.5077	3.27743	6.11147
7	0	60	2016	1	0	1.0433	0.0110373	392	5.97126	14.5648	2.67861	0.00253415	-5.9779	32116.2	10.3771	7.01211	1.94764	5.68017
7	0	61	2016	1	0	1.35743	0.00649068	1015	6.92264	9.28571	2.22848	0.00116063	-6.75879	15066.3	9.62022	15.5995	2.74724	5.80814
8	1	62	2016	1	1	0.243222	0.00188865	167	5.11799	9.2994	2.22995	0.00223923	-6.10162	28372.8	10.2532	8.67946	2.16096	5.20949
8	1	63	2016	1	1	0.300499	0.0290844	58	4.06044	8.89655	2.18566	0.00876194	-4.73734	31878.4	10.3697	6.58279	1.88446	2.48491
9	0	64	2016	1	0	0.577273	0.0103859	370	5.9135	17.0836	2.83812	0.00281489	-5.87283	34377.9	10.4452	5.8926	1.7737	6.35611
9	0	65	2016	1	0	0.633478	0.0130218	318	5.76205	13.6139	2.61109	0.000878732	-7.03703	15137.9	9.62496	6.18184	1.82162	4.77068
9	0	66	2016	1	0	0.954681	0.0332146	133	4.89035	9.18571	2.21765	0.000854763	-7.06469	22400.5	10.0168	3.97809	1.3808	3.49651
9	0	67	2016	1	0	1.15073	0.024835	339	5.826	10.2973	2.33188	0.00277896	-5.88568	18673.2	9.83485	20.593	3.02495	4.41884
9	1	68	2016	1	1	1.24805	0.0126676	220	5.39363	15.3684	2.73231	0.000924772	-6.98596	22808.6	10.0349	26.5697	3.27977	3.52636
9	0	69	2016	1	0	0.847107	0.00711429	163	5.09375	11.7164	2.46099	0.000505956	-7.58906	26203.9	10.1737	7.56138	2.02305	3.17805
9	0	70	2016	1	0	0.911503	0.0230541	332	5.80513	17.6613	2.87138	0.00138704	-6.58059	16447.8	9.70795	4.27411	1.45258	4.02535
9	0	71	2016	1	0	0.76928	0.00121125	531	6.27476	10.2286	2.32518	0.00109421	-6.81773	11641.3	9.36232	16.1177	2.77992	4.23411
9	0	72	2016	1	0	0.937513	0.00308029	308	5.7301	11.6545	2.4557	0.00148268	-6.5139	11460.5	9.34666	27.9152	3.32917	4.04305
9	0	73	2016	1	0	1.02375	0.00918267	434	6.07304	8.88889	2.1848	0.000777148	-7.15988	13654.6	9.52183	20.1578	3.00359	3.4012
9	0	74	2016	1	0	1.43715	0.00145818	391	5.96871	12.8571	2.5539	0.00167245	-6.39347	13047	9.47631	56.5046	4.03432	3.78419
10	0	75	2016	1	0	1.09292	0.0720984	753	6.62407	17.6904	2.87302	0.00159372	-6.44168	40020.7	10.5972	17.9299	2.88647	6.42811
10	1	76	2016	1	1	0.911827	0.0312427	422	6.04501	9.02198	2.19966	0.00110837	-6.80486	29130.1	10.2795	12.2056	2.5019	4.77912
10	0	77	2016	1	0	1.10598	0.0158662	324	5.78074	12.0345	2.48778	0.000335064	-8.00119	18506.4	9.82587	70.5709	4.25662	3.73767
10	0	78	2016	1	0	1.62981	0.0281707	120	4.78749	11.6957	2.45922	0.000456976	-7.69088	31982.7	10.373	14.2322	2.6555	2.48491
10	0	79	2016	1	0	1.09933	0.0329027	220	5.39363	9.45455	2.2465	0.00704111	-4.95599	21653.8	9.98294	544.872	6.30055	1.94591
10	0	80	2016	1	0	1.46514	0.0284715	122	4.80402	7.72727	2.04476	0.00164723	-6.40866	28421.2	10.2549	17.651	2.87079	2.56495
10	0	81	2016	1	0	1.00191	0.0155058	278	5.62762	16.386	2.79643	0.000260642	-8.25236	29933.7	10.3067	23.9321	3.17522	2.48491
10	0	82	2016	1	0	1.12258	0.0166138	193	5.26269	6.91837	1.93418	0.00134116	-6.61422	18083.2	9.80274	10.4114	2.3429	2.07944
11	0	83	2016	1	0	0.539677	0.0349151	962	6.86901	9.84029	2.28649	0.00125136	-6.68353	31965.1	10.3724	16.2661	2.78908	7.06817
11	0	84	2016	1	0	0.665157	0.0254543	544	6.29895	6.94118	1.93747	0.000338788	-7.99013	12943.2	9.46833	15.1724	2.71948	4.91265
11	0	85	2016	1	0	0.605539	0.0190179	181	5.1985	7.87952	2.06427	0.000991938	-6.91585	14433	9.57727	6.2491	1.83244	3.09104
11	0	86	2016	1	0	0.835242	0.0188175	104	4.64439	7.39062	2.00021	0.00130934	-6.63823	12718.5	9.45081	3.60724	1.28294	2.3979
11	0	87	2016	1	0	0.52999	0.00255849	145	4.97673	9.85417	2.28789	0.000294698	-8.12956	15094	9.62206	4.66499	1.54009	2.99573
11	0	88	2016	1	0	1.5253	0	276	5.6204	26.708	3.28496	0.000464904	-7.67368	47707.1	10.7728	6.34793	1.84813	5.11199
11	0	89	2016	1	0	0.518012	0.00121362	118	4.77068	12.5733	2.53158	0.00104651	-6.8623	10602	9.26879	5.88619	1.77261	3.71357
11	0	90	2016	1	0	0.454315	0.00155715	238	5.47227	7.94872	2.07301	0.000506607	-7.58777	18580	9.82984	468.741	6.15005	3.13549
11	0	91	2016	1	0	0.748514	0.00775707	80	4.38203	9.93878	2.29644	0.000347579	-7.96452	13351.3	9.49937	4.72966	1.55385	2.56495
11	0	92	2016	1	0	0.748372	0.0262625	259	5.55683	11.8864	2.47539	0.000458074	-7.68848	24998.7	10.1266	1079.6	6.98435	3.43399
11	0	93	2016	1	0	0.396552	0.0167452	163	5.09375	9.47368	2.24852	0.00136489	-6.59668	14051.1	9.55046	14.4046	2.66755	2.70805
11	0	94	2016	1	0	0.716817	0.014163	543	6.29711	3.10843	1.13412	0.000460757	-7.68264	12146.7	9.40481	96.2151	4.56659	3.55535
12	0	95	2016	1	0	1.12692	0.0299569	730	6.59304	26.332	3.27079	0.0162087	-4.1222	40375.4	10.606	18.0229	2.89164	7.53903
12	0	96	2016	1	0	1.42494	0.0617973	388	5.96101	24.1757	3.18535	0.0191833	-3.95372	37139.4	10.5224	11.8445	2.47186	6.48464
12	0	97	2016	1	0	1.05624	0.0720791	380	5.94017	16.7391	2.81775	0.00965665	-4.64011	21087.5	9.95644	13.3091	2.58845	5.33754
12	0	98	2016	1	0	1.16326	0.0153667	389	5.96358	9.07527	2.20555	0.00302986	-5.79924	14102	9.55407	8.47398	2.137	5.57215
12	0	99	2016	1	0	1.42088	0.093172	229	5.43372	5.91566	1.7776	0.00689628	-4.97677	33168.2	10.4093	5.55796	1.71523	5.98645
12	0	100	2016	1	0	1.56718	0.0538511	217	5.3799	12.0095	2.4857	0.00120721	-6.71944	18352.8	9.81754	10.7745	2.37718	4.33073
12	0	101	2016	1	0	1.68174	0.0168628	171	5.14166	8.44595	2.13369	0.00868265	-4.74643	30209.3	10.3159	6.43521	1.86178	4.23411
12	0	102	2016	1	0	1.18814	0.00784056	529	6.27099	17.9189	2.88586	0.00514473	-5.26978	16774.3	9.7276	19.012	2.94507	5.49306
12	0	103	2016	1	0	0.756962	0.0184846	148	4.99721	19.5333	2.97212	0.00689196	-4.9774	21112.7	9.95763	18.7181	2.92949	4.21951
12	0	104	2016	1	0	1.44338	0.0533905	454	6.1181	35.8	3.57795	0.00544501	-5.21306	17785.5	9.78614	26.0262	3.25911	5.73334
12	0	105	2016	1	0	1.0295	0.00962283	1062	6.96791	9.25221	2.22486	0.00354686	-5.64169	8888.46	9.09251	14.1579	2.65027	5.17615
12	0	106	2016	1	0	0.886035	0.0358857	654	6.48311	8.41579	2.13011	0.00462135	-5.37707	12227.8	9.41147	18.7691	2.93221	4.36945
12	0	107	2016	1	0	1.18401	0.0227828	587	6.37502	6.64545	1.89393	0.00411164	-5.49393	11738.1	9.37059	19.8101	2.98619	5.35186
12	0	108	2016	1	0	0.9312	0.045894	647	6.47235	5.17964	1.64474	0.0025551	-5.96966	10384.3	9.24805	28.609	3.35372	4.14313
12	1	109	2016	1	1	0.991393	0.0407456	162	5.0876	11.6567	2.45588	0.00303063	-5.79899	20616	9.93382	16.5132	2.80416	4.55388
12	0	110	2016	1	0	1.17297	0.0539861	280	5.63479	12.6897	2.54079	0.00853686	-4.76336	20525.8	9.92944	21.6638	3.07564	4.59512
13	1	111	2016	1	1	1.49677	0.0148413	169	5.1299	17.1915	2.84441	0.00222342	-6.10871	25689.5	10.1538	17.7455	2.87613	3.71357
13	0	112	2016	1	0	1.39985	0.0223993	200	5.29832	8.24719	2.10987	0.00449455	-5.40489	26365.1	10.1798	11.0264	2.40029	4.43082
13	0	113	2016	1	0	1.27422	0.0571382	520	6.25383	23.4545	3.15506	0.00280769	-5.87539	21834.7	9.99126	21.7363	3.07898	4.99721
13	0	114	2016	1	0	1.24629	0.0255566	124	4.82028	12.6556	2.5381	0.0025808	-5.95966	44612.6	10.7058	6.0952	1.8075	4.86753
13	0	115	2016	1	0	1.69968	0.0252758	128	4.85203	16.8333	2.82336	0.00411448	-5.49324	30297.9	10.3188	40.2384	3.69482	4.46591
13	1	116	2016	1	1	0.963666	0.0456051	971	6.87833	12.0064	2.48544	0.00571313	-5.16499	12979	9.47109	25.8021	3.25046	5.47646
13	0	117	2016	1	0	1.36533	0.0443039	535	6.28227	14.5932	2.68056	0.00505696	-5.28699	14999.8	9.61579	40.9623	3.71265	4.84419
13	0	118	2016	1	0	1.14304	0.026454	602	6.40026	7.7913	2.05301	0.00554454	-5.19494	16257.9	9.69633	39.0336	3.66442	4.64439
13	0	119	2016	1	0	1.39914	0.0233722	401	5.99396	10.7411	2.37407	0.00459978	-5.38175	15245.2	9.63202	32.7405	3.48861	4.54329
13	0	120	2016	1	0	1.16729	0.0379504	782	6.66185	10.6714	2.36757	0.00261134	-5.94789	13601.2	9.51791	37.5111	3.62464	4.79579
14	0	121	2016	1	0	0.912441	0.0330156	827	6.7178	14.4774	2.67259	0.00267674	-5.92315	42378.6	10.6544	10.2566	2.32793	7.30921
14	0	122	2016	1	0	0.944871	0.00634105	559	6.32615	10.2176	2.32412	0.00177261	-6.3353	19457.2	9.87597	14.3228	2.66185	4.63473
14	0	123	2016	1	0	0.998084	0.0467379	737	6.60259	12.1659	2.49863	0.00244252	-6.01472	28420.7	10.2549	10.682	2.36856	6.02828
14	0	124	2016	1	0	1.18798	0.0157296	568	6.34212	11.5586	2.44743	0.00166595	-6.39736	18494.4	9.82522	412.434	6.02208	4.8828
14	0	125	2016	1	0	1.14724	0.0163864	626	6.43935	9.23729	2.22325	0.00206469	-6.18278	19952.9	9.90113	6.16346	1.81864	4.7185
14	0	126	2016	1	0	2.43685	0.0700506	170	5.1358	11.6923	2.45893	0.00164669	-6.40899	24153.3	10.0922	10.8193	2.38133	3.73767
14	0	127	2016	1	0	1.23437	0.0313541	646	6.4708	10.7383	2.37382	0.00235956	-6.04928	19047	9.85467	35.0399	3.55649	5.59471
14	0	128	2016	1	0	1.72677	0.0262299	374	5.92426	12.7677	2.54692	0.00151431	-6.4928	29817.8	10.3029	244.366	5.49867	5.47646
14	0	129	2016	1	0	1.60728	0.0290078	433	6.07074	11.3333	2.42775	0.00158718	-6.4458	20182.7	9.91258	12.3001	2.50961	4.38203
14	0	130	2016	1	0	1.71237	0.0201	510	6.23441	5.11194	1.63158	0.00119203	-6.7321	27469.5	10.2208	31.2872	3.44321	5.65249
14	0	131	2016	1	0	2.29904	0.0552736	269	5.59471	7.28889	1.98635	0.00108288	-6.82813	20726.3	9.93916	14.0888	2.64538	4.06044
14	0	132	2016	1	0	1.65175	0.0532521	229	5.43372	9.07812	2.20587	0.00156638	-6.45899	29672.2	10.298	14.1077	2.64672	3.95124
14	0	133	2016	1	0	1.10467	0.0139076	1195	7.0859	11.8889	2.4756	0.00227017	-6.0879	15623.6	9.65654	24.3724	3.19345	5.55296
14	0	134	2016	1	0	1.05744	0.0121045	977	6.88449	5.20109	1.64887	0.000976697	-6.93133	13770.5	9.53028	11.7762	2.46608	4.30407
14	0	135	2016	1	0	1.02567	0.0170849	908	6.81124	5.76129	1.75116	0.0010606	-6.84892	15987.8	9.67958	20.2173	3.00654	4.38203
14	0	136	2016	1	0	1.35786	0.0151597	1259	7.13807	12.8906	2.5565	0.00114835	-6.76943	12939.2	9.46802	74.698	4.31345	3.89182
14	0	137	2016	1	0	0.984442	0.0130891	949	6.85541	13.7791	2.62315	0.00213346	-6.15001	14260.7	9.56526	24.2937	3.19022	4.68213
15	0	138	2016	1	0	1.009	0.0341726	696	6.54535	14.3476	2.66358	0.00263027	-5.94067	62535.6	11.0435	24.424	3.19557	7.4055
15	0	139	2016	1	0	1.35499	0.0280618	404	6.00141	20.5288	3.02183	0.00265542	-5.93115	31277.9	10.3507	17.4408	2.85881	6.10032
15	0	140	2016	1	0	1.31945	0.0375395	290	5.66988	17.0341	2.83522	0.00178269	-6.32963	33225.1	10.4111	8.12391	2.09481	5.6058
15	0	141	2016	1	0	0.957354	0.0266713	799	6.68336	22.92	3.13201	0.000751415	-7.19355	19659.2	9.8863	17.6974	2.87342	4.94164
15	0	142	2016	1	0	0.824171	0.00978684	830	6.72143	17.8571	2.8824	0.00141643	-6.55962	10573.7	9.26613	40.6091	3.70399	3.93183
15	0	143	2016	1	0	1.14251	0.00889775	571	6.34739	9.15455	2.21425	0.00176257	-6.34098	27625.7	10.2265	20.2137	3.00636	4.57471
15	0	144	2016	1	0	0.957265	0.0199886	611	6.4151	6.48227	1.86907	0.00078759	-7.14653	25464.8	10.1451	36.0796	3.58573	4.61512
15	0	145	2016	1	0	0.315461	0.0137116	171	5.14166	7.56604	2.02367	0.000983778	-6.92411	16273.5	9.69729	20.1038	3.00091	2.70805
15	0	146	2016	1	0	0.946667	0.0106526	484	6.18208	6.05109	1.80024	0.0014814	-6.51477	17015.1	9.74186	31.1941	3.44023	4.65396
15	0	147	2016	1	0	1.36533	0.0457988	535	6.28227	13.4487	2.59888	0.0022363	-6.10293	23524	10.0658	26.6696	3.28352	4.82028
15	0	148	2016	1	0	0.78623	0.0404271	645	6.46925	8.99153	2.19628	0.00152816	-6.48369	14481.9	9.58066	39.4184	3.67423	3.66356
15	0	149	2016	1	0	0.80552	0.00194241	523	6.25958	12.7692	2.54704	0.00137724	-6.58767	14366.5	9.57266	37.2248	3.61698	4.12713
15	0	150	2016	1	0	1.30638	0.0188812	453	6.11589	7.63265	2.03244	0.00061901	-7.38739	18166.9	9.80735	10.5646	2.35751	4.38203
16	0	151	2016	1	0	0.406505	0.0184047	241	5.4848	20.6894	3.02962	0.00134762	-6.60941	52012.2	10.8592	19.5753	2.97427	5.30827
16	0	152	2016	1	0	0.934166	0.0173518	224	5.41165	18.7244	2.92983	0.00150904	-6.49628	68530.6	11.135	4.60013	1.52609	4.84419
16	0	153	2016	1	0	1.32911	0.000232156	44	3.78419	32.3864	3.47774	0.00313355	-5.76559	51755.3	10.8543	1.70063	0.530999	3.09104
16	0	154	2016	1	0	1.24076	0.0038539	463	6.13773	19.2063	2.95524	0.000720227	-7.23594	22639.8	10.0275	16.2892	2.79051	4.14313
16	0	155	2016	1	0	1.37888	0.000564945	319	5.76519	14.5952	2.6807	0.000677138	-7.29764	31450.7	10.3562	14.4927	2.67365	3.7612
16	0	156	2016	1	0	1.33118	0.029318	159	5.0689	102.897	4.63372	0.000467232	-7.66868	108568	11.5951	86.4174	4.45919	4.64439
16	1	157	2016	1	1	1.11675	0.00189001	259	5.55683	21.2703	3.05731	0.0021179	-6.15733	32315.2	10.3833	44.9372	3.80527	2.89037
16	0	158	2016	1	0	1.57695	0.0108845	175	5.16479	21.25	3.05636	0.000937862	-6.97191	27448.3	10.2201	35.9733	3.58278	2.77259
16	0	159	2016	1	0	1.31245	0.0559559	274	5.61313	28.1875	3.33888	0.000699245	-7.26551	22428.7	10.0181	29.2236	3.37498	2.48491
17	0	160	2016	1	0	0.758417	0.00286241	752	6.62274	12.5216	2.52746	0.00139461	-6.57514	26563.1	10.1873	12.1487	2.49722	6.37673
17	0	161	2016	1	0	1.45642	0.000744696	386	5.95584	17.5289	2.86385	0.00167533	-6.39174	31667.8	10.3631	9.5166	2.25304	5.33272
17	1	162	2016	1	1	1.18016	0.00521636	534	6.2804	10.3385	2.33587	0.00173738	-6.35538	20765.6	9.94105	24.2284	3.18753	5.37064
17	0	163	2016	1	0	1.87848	0.000236166	347	5.84932	13.6835	2.61619	0.000872029	-7.04469	19685.4	9.88763	19.5707	2.97403	3.2581
17	0	164	2016	1	0	1.63436	0.0138567	174	5.15906	14.0152	2.64014	0.00237749	-6.04171	31025.5	10.3426	10.3611	2.33806	3.2581
17	0	165	2016	1	0	1.86427	0.00882413	97	4.57471	12.7931	2.54891	0.000962519	-6.94596	36873.8	10.5153	6.28664	1.83843	2.48491
17	0	166	2016	1	0	1.20768	0.0072803	409	6.01372	8.51333	2.14163	0.00166091	-6.40039	17210.6	9.75328	9.69454	2.27156	3.46574
17	0	167	2016	1	0	1.04751	0.00201606	555	6.31897	4.51244	1.50684	0.000442448	-7.72319	11200	9.32367	11.2359	2.41911	3.2581
17	0	168	2016	1	0	1.08906	0.00110845	717	6.57508	9.9	2.29253	0.00143626	-6.54571	13659.2	9.52217	30.4788	3.41703	4.51086
17	0	169	2016	1	0	1.76313	0.000178231	417	6.03309	14.3056	2.66065	0.00220594	-6.1166	15558.6	9.65237	17.5836	2.86697	3.7612
17	0	170	2016	1	0	1.08362	0.00170611	243	5.49306	3.73109	1.3167	0.00116753	-6.75287	12847	9.46087	4.30237	1.45917	3.04452
17	0	171	2016	1	0	0.652015	0.000196081	429	6.06146	8	2.07944	0.00191972	-6.25558	9493.04	9.15831	139.08	4.93505	3.73767
17	0	172	2016	1	0	0.992293	0.00268574	269	5.59471	5.73451	1.7465	0.000771502	-7.16717	13545.3	9.51379	5.29104	1.66602	3.04452
17	0	173	2016	1	0	1.07961	0.00154657	251	5.52545	10.5676	2.35779	0.00131963	-6.63041	18722.6	9.83749	90.3481	4.50367	3.43399
18	0	174	2016	1	0	0.809452	0.0327717	1399	7.24351	12.3902	2.5169	0.0037965	-5.57368	38774.3	10.5655	14.5007	2.6742	8.17019
18	0	175	2016	1	0	1.83073	0.000554169	327	5.78996	11.2867	2.42362	0.00151163	-6.49457	22410.6	10.0173	23.3865	3.15216	4.56435
18	0	176	2016	1	0	2.69908	0.00202604	111	4.70953	12.9552	2.5615	0.0014026	-6.56942	41424.9	10.6316	4.24445	1.44561	4.81218
18	0	177	2016	1	0	2.04569	0.0036759	508	6.23048	10.1126	2.31378	0.00255616	-5.96925	17380.4	9.7631	11.8053	2.46855	4.49981
18	0	178	2016	1	0	1.61339	0.00460216	392	5.97126	10.3	2.33214	0.00119404	-6.73041	25108	10.1309	23.4431	3.15458	5.4161
18	0	179	2016	1	0	1.29948	0.006619	545	6.30079	10.3657	2.3385	0.0027509	-5.89583	19247.1	9.86511	12.8564	2.55384	5.89164
18	1	180	2016	1	1	1.24879	0.00169074	305	5.72031	7.12903	1.96418	0.00172997	-6.35965	12631.9	9.44398	7.5402	2.02025	3.82864
18	0	181	2016	1	0	1.63312	0.00366348	378	5.93489	13.7829	2.62343	0.000984876	-6.923	15424.6	9.64372	22.9966	3.13535	4.36945
18	0	182	2016	1	0	2.10963	0.00241855	420	6.04025	3.83688	1.34466	0.000872948	-7.04363	17466.1	9.76801	32.7466	3.4888	3.97029
18	0	183	2016	1	0	1.54571	0.00236634	355	5.87212	7.47863	2.01205	0.000889388	-7.02498	21719.8	9.98598	8.44114	2.13312	5.09375
18	0	184	2016	1	0	1.41985	0.00209156	741	6.608	8.72308	2.16597	0.000934964	-6.975	13034.4	9.47535	21.6191	3.07358	3.4012
18	0	185	2016	1	0	1.62663	0.00654877	350	5.85793	71.6393	4.27164	0.000673987	-7.3023	18755.8	9.83926	20.1723	3.00431	4.51086
18	0	186	2016	1	0	1.7652	0.00166153	556	6.32077	7.48438	2.01282	0.00169801	-6.3783	18508	9.82596	23.2505	3.14633	4.51086
18	0	187	2016	1	0	1.58502	0.00308584	467	6.14633	5.74016	1.74749	0.000751606	-7.1933	16691.7	9.72267	23.943	3.17568	3.4012
18	0	188	2016	1	0	1.12206	0.002335	684	6.52796	2.12155	0.752146	0.00115405	-6.76448	13059.6	9.47728	19.5582	2.97339	4.06044
18	0	189	2016	1	0	1.64086	0.000661395	155	5.04343	5.80645	1.75897	0.00172795	-6.36082	17802.6	9.7871	11.8565	2.47288	4.31749
18	0	190	2016	1	0	1.26444	0.00240613	375	5.92693	2.83824	1.04318	0.00161532	-6.42822	8270.26	9.02042	19.8252	2.98695	3.49651
18	0	191	2016	1	0	1.84891	0.00510577	355	5.87212	5.86364	1.76877	0.000990629	-6.91717	18796.6	9.84143	39.7877	3.68356	4.09434
19	0	192	2016	1	0	1.24944	0.0158157	340	5.82895	9.19149	2.21828	0.0037523	-5.58539	22835.8	10.0361	26.4869	3.27665	3.85015
19	1	193	2016	1	1	1.09537	0.0101157	802	6.68711	4.33333	1.46634	0.00255073	-5.97138	19502.5	9.8783	14.4647	2.67171	4.82028
19	0	194	2016	1	0	0.648508	0.0150736	300	5.70378	6.79845	1.91669	0.00277465	-5.88723	15223.5	9.6306	8.1136	2.09354	3.21888
20	0	195	2016	1	0	0.558776	0.0099017	324	5.78074	10.5825	2.3592	0.00199432	-6.21745	30837.5	10.3365	7.75364	2.04816	6.00141
20	0	196	2016	1	0	0.680395	0	21	3.04452	20.1905	3.00521	0.000502578	-7.59576	31560	10.3596	0.350685	-1.04787	3.21888
20	1	197	2016	1	1	1.25526	0	46	3.82864	23.0476	3.13756	0.000709765	-7.25058	22270	10.011	133.192	4.89179	3.78419
20	0	198	2016	1	0	0.881208	0	182	5.20401	12.58	2.53211	0.00197396	-6.22772	13005.2	9.4731	3.80344	1.33591	4.11087
20	0	199	2016	1	0	0.632894	0	371	5.9162	4.86364	1.58179	0.00182316	-6.30718	8968.06	9.10142	308.306	5.73109	3.21888
20	0	200	2016	1	0	0.934546	0.00125732	191	5.25227	5.60577	1.7238	0.0630998	-2.76304	12795.1	9.45682	16.0102	2.77322	3.73767
20	0	201	2016	1	0	0.587708	0	131	4.8752	9.82353	2.28478	0.0021283	-6.15243	16489.6	9.71049	6.34283	1.84732	3.52636
20	0	202	2016	1	0	0.525546	0	234	5.45532	12.8654	2.55454	0.00133406	-6.61953	8809.86	9.08363	15.8368	2.76234	2.30259
20	0	203	2016	1	0	0.700921	0.00688326	112	4.7185	14.3659	2.66485	0.00128786	-6.65477	26058.3	10.1681	24.5872	3.20223	3.68888
20	0	204	2016	1	0	1.28351	0	270	5.59842	8.23077	2.10788	0.00151297	-6.49368	13469.2	9.50816	15.548	2.74394	2.48491
20	0	205	2016	1	0	0.426539	0	303	5.71373	5.74468	1.74827	0.00253144	-5.97897	5991.47	8.69809	67.5233	4.21247	2.63906
20	0	206	2016	1	0	0.380423	0	288	5.66296	1.36667	0.312375	0.00180853	-6.31524	6955.28	8.84726	35.5549	3.57108	1.79176
21	0	207	2016	1	0	0.971103	0.00482992	203	5.31321	10.7604	2.37587	0.00120168	-6.72403	27083.5	10.2067	6.1263	1.81259	4.78749
22	0	208	2016	1	0	1.12572	0.00145968	184	5.21494	22.4336	3.11056	0.00306007	-5.78932	37428	10.5302	22.1001	3.09558	5.44674
22	0	209	2016	1	0	1.97368	0	75	4.31749	35.9545	3.58226	0.001348	-6.60913	32688.1	10.3948	2.17091	0.775147	3.21888
23	1	210	2016	1	1	0.407719	0.00640195	268	5.59099	12.771	2.54718	0.00385006	-5.55967	35199.6	10.4688	4.35519	1.47137	5.87774
